# Supplementary material for: Involvement of the p38/MK2 Pathway in MCLR Hepatotoxicity Revealed through MAPK Pharmacological Inhibition and Phosphoproteomics in HepaRG Cells
Source: Int J Mol Sci. 2023 Jul 6;24(13):11168. doi: 10.3390/ijms241311168 (PMC10342686; doi:10.3390/ijms241311168)
Supplement: Supplementary file 1 [file ijms-24-11168-s001.zip]

Archive with 1 entries (1 files):
- ijms-2396660-supplementary.xlsx
