# Supplementary material for: Involvement of the p38/MK2 Pathway in MCLR Hepatotoxicity Revealed through MAPK Pharmacological Inhibition and Phosphoproteomics in HepaRG Cells
Source: Int J Mol Sci. 2023 Jul 6;24(13):11168. doi: 10.3390/ijms241311168 (PMC10342686; doi:10.3390/ijms241311168)
Supplement: Supplementary file 1 [file ijms-24-11168-s001.zip › ijms-2396660-supplementary.xlsx]

## Sheet: MCLR vs Veh_Down
Monophosphosites					Diphosphosites
MCLR vs Veh down-regulated phosphosites					MCLR vs Veh down-regulated phosphosites
Gene Symbol	Phosphosite	logFC	adj.P.Val		Gene Symbol	Phosphosite	logFC	adj.P.Val
ABLIM3	388	-2.57081	0.0446145		CTNND1	349	-1.07591	0.00805231
ALS2	483	-0.756962	0.0088893		RPLP1	102	-1.05734	0.00825922
ANKIB1	737	-0.725071	0.0185161		NCL	153	-0.9406	0.012675
ARHGEF16	107	-1.12045	0.00324755		OSBP	193	-0.9406	0.0129354
ARHGEF26	222	-1.45214	0.00889978		OTUD4	958	-1.04989	0.0236277
BAHD1	121	-1.45255	0.0092545		XPC	883	-1.04989	0.0236277
BAZ1A	1381	-3.33113	0.0160309		SNW1	224	-1.05835	0.0286194
BAZ1B	1338	-0.864206	0.0203067		BCL9L	21	-2.40161	0.0387383
C3	672	-4.20025	0.000204792		CXORF67	397	-1.41432	0.0427146
CBX8	311	-0.767732	0.0150537		CXORF67	412	-0.767686	0.0440916
COL19A1	81	-1.8177	0.00205136
DIS3L2	875	-1.04877	0.00499745
DKC1	485	-1.48454	0.000163614
DYNC1LI1	207	-1.3774	0.0251519
EEF1B2	106	-3.0708	0.000455438
FERMT2	159	-0.791296	0.00797964
FKBP15	956	-1.55302	0.00249971
GIGYF2	201	-1.05482	0.00342814
GOLM1	181	-1.17409	0.00541965
HMGCR	819	-3.01008	0.000237901
HSD17B4	265	-1.08725	0.0260926
IWS1	52	-0.984959	0.0100804
KIAA0930	247	-0.920835	0.0397493
LUC7L2	347	-0.902184	0.0237839
MARCKSL1	104	-2.45763	0.00121935
MFF	129	-0.938248	0.0136513
MFF	146	-0.819419	0.0136564
MFF	146	-0.783158	0.0137465
MLXIPL	602	-0.756378	0.0157071
MYBBP1A	775	-1.24069	0.0106564
NCOA3	857	-1.3774	0.0251519
NCOA5	151	-0.802939	0.0151604
NPM1	10	-0.86246	0.0449981
OFD1	759	-5.93183	3.93023e-06
OTUD4	958	-1.52768	0.000958609
PALLD	407	-1.53947	0.00704337
PCLO	906	-1.55026	0.0391838
PHC3	568	-0.790011	0.0267139
PI4KB	413	-0.942351	0.0198321
PRPF38B	320	-1.06433	0.00290348
PRPF4B	277	-1.073	0.00148972
PUM2	80	-0.878931	0.00579491
RBM12B	710	-1.4104	0.00474497
RBM15	524	-0.708291	0.0272293
RBM17	123	-1.14524	0.00296077
RBM17	137	-3.76116	0.00296077
RIPK1	274	-1.11584	0.00148972
RNF169	403	-0.919376	0.0054369
RTN4	7	-1.18133	0.0169851
SLTM	553	-1.82461	0.0168426
SPEN	1287	-2.07633	0.0160104
SRRM2	983	-0.703965	0.0370443
SRRT	4	-0.705493	0.0119762
STT3B	498	-1.47914	0.00588322
SULT2A1	251	-1.45615	0.000948419
SYNPO	589	-0.92454	0.0055161
SYNPO	19	-1.23915	0.00515941
TALDO1	237	-4.29239	2.39483e-05
TBC1D4	588	-2.27609	0.000148404
TMEM131	1649	-1.73215	0.00715224
TNKS1BP1	429	-0.829046	0.0132356
TNRC18	2146	-1.95792	0.0297373
ZC3H14	409	-1.11319	0.0033158

## Sheet: MCLR vs Veh_Up
Monophosphosites					Diphosphosites
MCLR vs Veh up-regulated phosphosites					MCLR vs Veh up-regulated phosphosites
Gene Symbol	Phosphosite	logFC	adj.P.Val		Gene Symbol	Phosphosite	logFC	adj.P.Val
AAAS	371	1.98809	3.10163e-05		EIF5B	107	2.55509	0.000206757
AAK1	456	3.40218	1.52221e-07		EIF5B	113	2.55509	0.000206757
AAK1	249	3.65508	1.59477e-07		SLC26A6	644	2.21235	0.000231617
ABCC2	283	1.05391	0.00954208		THRAP3	248	3.13452	0.000290448
ABCC2	938	2.33713	0.00848254		NA	316	1.2388	0.000679116
ABCF1	166	1.25547	0.00888045		SRRM1	747	1.2388	0.000679116
ABI1	226	0.7402	0.0377898		SRRM1	397	1.50811	0.000907078
ABLIM1	646	1.98045	3.95165e-05		SRRM1	883	2.53064	0.000907078
ABLIM3	372	2.92692	0.00021154		SRRM1	426	2.53064	0.000907078
ABLIM3	503	1.36746	0.000213129		SRRM1	458	1.93605	0.000907078
ABLIM3	504	3.3861	0.000252544		SRRM1	460	2.74962	0.000907078
ACLY	481	2.38055	0.000763653		SRRM1	384	1.93605	0.000907078
ACSL1	620	2.05267	0.000554138		SRRM1	388	1.94592	0.000954146
ACSL1	410	1.46291	0.000499044		SRRM1	569	1.94592	0.000954146
ACTL8	52	0.890313	0.0144989		SRRM1	571	2.15482	0.00201732
ADAM9	758	1.4816	0.0016531		SRRM1	592	1.28661	0.00201732
ADD1	726	1.63609	0.000572152		PPP1R7	24	1.40712	0.0032723
ADRB2	246	2.57742	0.000257755		PPP1R7	27	2.42731	0.00434839
ADRBK1	670	1.16579	0.000455438		RANBP3	40	1.42725	0.00490446
AGPAT9	68	1.14986	0.00265283		EIF4B	406	1.42725	0.00490446
AHCTF1	1232	0.866098	0.00711375		PPIG	341	1.38115	0.00434839
AHCYL1	2	1.53309	0.000163614		SSFA2	737	1.42064	0.0045587
AHNAK	93	3.03698	2.32818e-05		ABCC3	57	2.15233	0.00513191
AHNAK	5110	1.64109	0.00097933		THUMPD1	86	1.43753	0.00606872
AHNAK	332	1.29659	0.00113936		THUMPD1	88	2.0883	0.00615689
AHNAK	4850	1.80346	0.0010471		FOXO3	7	2.0883	0.00615689
AHNAK	2397	1.70834	0.00118884		FOXO3	12	1.71357	0.00805231
AHNAK	1068	1.35434	0.00119159		CTNND1	352	1.71357	0.00805231
AHNAK	5752	2.6271	0.00106583		PRPF40A	867	1.85795	0.00884793
AHNAK	177	2.12415	0.00106583		PRPF40A	870	1.85795	0.00884793
AHNAK	4986	1.29577	0.00108296		ABLIM3	372	2.42731	0.00884793
AHNAK	5830	2.1354	0.00108461		RPLP1	105	0.821182	0.00805231
AHNAK	5731	1.0391	0.00109148		RPLP0	304	1.35852	0.0102769
AHNAK	5448	1.73615	0.0011229		RPLP0	307	1.35852	0.0102769
AHNAK	5031	1.01956	0.00113338		IGF2R	2479	1.90278	0.00931814
AHNAK	135	1.16755	0.00114447		IGF2R	2484	1.99058	0.0105844
AHNAK	210	0.924837	0.0011655		PRKAR2A	78	1.81791	0.011114
AHNAK	4908	1.45625	0.00130132		PRKAR2A	80	1.99058	0.011114
AHNAK	5099	1.18299	0.00118884		HMGA1	102	1.17283	0.0129354
AHNAK	3426	1.44218	0.0013307		HMGA1	103	1.17283	0.0129354
AHNAK	158	0.704613	0.0313943		NCL	145	0.821182	0.012675
AIM1	818	4.36744	4.27344e-07		OSBP	190	0.877243	0.0139735
AKAP13	1858	1.14499	0.00123579		PML	518	1.61578	0.017021
AKAP17A	537	1.58971	0.000958609		PML	527	1.61578	0.0187633
AKAP2	624	1.21565	0.0404608		TMPO	66	1.54305	0.0187633
AKR7A2	255	1.56779	0.00013971		HDGF	132	0.926012	0.0233912
ALDH1A1	413	1.51765	0.000203892		FOXK1	416	1.5803	0.0236213
ALDH1A1	267	2.34843	0.0306599		OTUD4	957	1.5803	0.0236213
ALDH3A2	293	1.65817	8.79319e-05		AHNAK	5752	1.41975	0.0265248
AMN	426	0.799162	0.0127224		AHNAK	210	1.41975	0.0265248
AMPD2	139	1.57231	4.14972e-05		SRSF9	211	0.936027	0.0286194
ANK3	1444	2.27662	0.00127272		SRSF6	314	0.936027	0.0286194
ANKRD11	2374	1.35808	0.00337789		SRSF6	316	1.90278	0.0276314
ANKS1A	641	3.99194	1.9478e-06		PDAP1	63	1.94933	0.0291466
ANKS6	20	3.73167	2.17418e-07		ADAM9	758	1.02596	0.0280531
ANO6	891	1.22533	0.00235707		TNK1	497	0.913743	0.0276314
ANP32A	17	1.43807	0.000538388		SNX17	415	0.987112	0.0286194
ANXA2	26	1.54014	0.000296942		CCDC6	240	0.968362	0.031604
AP3D1	489	1.39562	0.000113851		CCDC6	244	0.968362	0.031604
AP3D1	9	1.47502	0.00011442		LARP7	337	1.02596	0.031604
ARFIP1	132	1.91603	0.000763229		CTR9	941	1.83432	0.0385602
ARHGAP12	545	0.872912	0.00252341		CTR9	943	1.42306	0.0338503
ARHGAP29	1029	1.25387	0.00238622		SH3BP5L	318	2.15233	0.0385602
ARHGAP35	970	0.740577	0.0160939		MYH14	1753	0.718986	0.0385602
ARHGEF11	1195	1.3053	0.000127718		FAM134C	258	0.785357	0.0448986
ARHGEF12	22	1.45796	0.0265185		FAM134C	260	0.784891	0.0448986
ARHGEF12	41	1.02193	0.0188066
ARHGEF6	530	1.17178	0.00248858
ARHGEF6	334	1.26493	0.00216867
ARHGEF7	619	3.14061	1.32088e-06
ARHGEF7	516	3.12395	1.41528e-06
ARHGEF7	340	5.15602	1.66245e-06
ARL3	5	1.12381	0.000523846
ARL6IP4	332	1.45468	0.00342814
ARNT	77	2.48924	3.95261e-06
ASAP2	701	1.92602	0.000129965
ASMTL	239	1.9217	0.000273528
ATG9A	828	2.83121	0.00399182
ATP13A3	790	2.53391	1.29879e-06
ATP2A2	663	1.52837	0.00049753
ATP2B1	1119	1.05404	0.000420536
ATP2B1	17	1.18333	0.000420536
ATXN1	775	2.27313	0.000708231
ATXN1L	284	0.91426	0.0478751
ATXN2L	111	1.08479	0.00621809
ATXN2L	449	1.08902	0.00655402
BAD	118	0.739961	0.0079246
BAD	134	0.832384	0.00793488
BAG6	994	7.45131	2.54412e-09
BAG6	1003	7.7785	2.75908e-09
BAZ1B	1464	0.958491	0.0214566
BCKDHA	381	2.17309	2.75639e-05
BCL9L	750	0.975203	0.00429468
BCLAF1	177	2.33116	1.88811e-05
BCLAF1	512	2.24963	2.23014e-05
BCLAF1	531	2.08655	2.27167e-05
BCLAF1	397	2.19263	1.96368e-05
BCLAF1	658	1.50013	1.98097e-05
BCLAF1	268	3.2428	2.28893e-05
BCLAF1	339	1.2845	0.0182526
BCLAF1	341	1.06366	0.042005
BET1L	9	2.78155	3.59817e-07
BIVM-ERCC5	609	3.73952	6.04344e-07
BOD1L1	3029	1.09407	0.00611718
BOD1L1	800	1.29538	0.00566404
BRD4	1117	2.25526	0.000163614
BRWD1	408	2.01262	0.0403229
BSG	166	3.98901	1.25415e-08
BTN2A2	312	1.42258	0.0036109
BUD13	271	0.939638	0.0108907
BUD13	163	0.807124	0.0119762
BUD13	325	0.940063	0.0119883
BUD13	159	0.76337	0.0346854
BYSL	98	2.79487	3.43581e-05
C1ORF226	292	2.67	2.97727e-06
C7ORF50	175	2.02117	1.00935e-05
C9ORF142	152	1.01481	0.0123029
C9ORF78	261	0.901907	0.0169867
CALD1	196	1.29041	0.000936448
CALD1	12	1.61147	0.00105542
CAMK2D	319	1.03881	0.00152154
CAMK2D	287	1.07316	0.026531
CAMKK2	100	1.03608	0.00929636
CANX	475	2.46173	0.000460836
CARHSP1	30	1.33484	0.0237142
CARHSP1	32	1.09209	0.0253058
CARHSP1	52	0.881272	0.0237417
CASC4	247	2.74197	1.6926e-06
CAV1	6	2.04364	1.12452e-05
CAV1	37	1.1439	0.000898384
CAV1	2	1.62887	0.00103712
CC2D1A	455	0.733027	0.0491486
CCDC130	40	1.36625	0.000336629
CCDC137	18	2.96611	6.65122e-05
CCDC167	42	0.802049	0.0182018
CCDC86	58	1.05583	0.0146402
CCDC86	91	0.903378	0.0146665
CCNK	340	1.82729	3.87444e-05
CCNL1	352	0.961589	0.0244803
CCNL2	369	0.881328	0.00956612
CCNL2	338	1.09666	0.00975705
CCNYL1	274	1.04286	0.00537455
CDC37	13	1.04524	0.00213667
CDC42BPA	735	3.47999	2.0492e-07
CDC42EP4	174	2.24283	0.0144712
CDH11	588	2.75974	7.2151e-05
CDK11B	234	5.49765	3.92415e-07
CDK12	423	0.791081	0.0169851
CDK12	893	0.772985	0.0347462
CDK13	502	0.852438	0.0259786
CDK13	14	1.59697	0.0384655
CDK14	95	3.47631	0.000183346
CDK16	119	2.07145	1.08547e-05
CDK17	146	2.35861	2.90021e-05
CDK18	89	1.53123	0.00106483
CDK7	71	2.01586	1.03832e-05
CDKN1A	130	2.40597	0.000536957
CENPB	156	4.90277	0.000251305
CFL1	3	1.96116	0.000508648
CGN	332	0.945822	0.0198001
CGNL1	283	2.06563	0.00121935
CHAMP1	416	0.793571	0.00849341
CHAMP1	476	3.74613	0.0092545
CHAMP1	204	1.01152	0.00934524
CHMP3	134	0.863412	0.0255576
CIC	1609	2.6733	7.85447e-05
CIC	768	1.62093	6.81958e-05
CIC	1405	1.55991	6.81958e-05
CLASRP	285	3.9576	1.75179e-07
CLIP2	923	0.92547	0.0188391
CLMN	301	1.31376	0.0160309
CLN6	7	2.91647	4.28313e-07
CLNS1A	102	1.05072	0.00070397
CNOT2	165	1.96315	2.87479e-05
COBL	707	4.10627	6.38522e-05
COIL	122	0.752767	0.0301276
COPA	22	2.91005	1.93643e-06
CSTF3	65	1.91149	2.01748e-05
CTDP1	672	3.27036	1.81785e-07
CTNNA1	641	2.0799	0.000501015
CTNNB1	675	3.08432	8.07624e-07
CTNNB1	191	0.959001	0.0405895
CTNND1	346	2.03462	0.000161142
CTNND1	349	1.5811	0.000180888
CTNND1	352	1.74833	0.000161173
CTNND1	268	1.40304	0.000181475
CTR9	970	1.30569	0.00417887
CTR9	925	0.961443	0.0326253
CUL4A	10	3.73567	3.21545e-08
CUX1	1349	3.9997	1.07278e-06
CXORF23	192	3.07129	3.93087e-06
CXORF23	139	2.86515	3.95261e-06
CXORF38	195	0.912899	0.0366886
CXORF67	229	1.12868	0.00573338
CXORF67	397	1.10874	0.00509221
CXORF67	412	0.72877	0.00465153
CXORF67	105	0.976075	0.00517948
DAPK2	299	0.948379	0.020353
DBI	2	1.82742	0.000249463
DBR1	282	0.761154	0.0222812
DCAF8	253	1.92681	3.72789e-05
DDB2	26	4.74744	2.64451e-08
DDB2	24	5.68817	2.83656e-08
DDI2	194	0.938376	0.00270523
DDX21	89	0.896952	0.0159801
DDX21	121	0.763319	0.0160104
DDX24	39	2.80202	3.72789e-05
DDX46	804	3.09427	2.96281e-07
DDX51	83	0.830871	0.00541965
DDX52	22	5.29311	7.39943e-09
DDX54	782	0.963356	0.00588527
DDX55	513	3.84618	3.19862e-05
DEF8	380	1.01358	0.00352118
DENND1A	592	0.942098	0.00591113
DENND1A	707	1.26822	0.0344186
DFFA	315	4.06313	0.000102003
DGCR14	292	1.79395	0.00817913
DHCR7	14	2.72452	1.85714e-05
DIDO1	1456	1.06498	0.0113503
DKC1	513	1.17209	0.000163614
DKFZP586F0420	70	2.05712	0.000133041
DKFZP586F0420	93	0.73123	0.0441572
DLG1	586	3.43883	2.3026e-07
DMTN	333	1.1861	0.000958609
DNAJC17	112	2.60093	5.37189e-05
DNPH1	28	1.54599	0.000161142
DOCK5	1766	1.05515	0.0159652
DPM1	9	1.10895	0.045308
DPYSL3	102	1.62112	0.00160458
DSG2	680	1.25504	0.00157275
DSP	22	2.20328	0.000348022
DSTN	3	1.85131	0.000729776
DUSP9	16	1.01642	0.0104007
EAF1	165	0.953165	0.00848215
EBAG9	36	2.30168	3.19862e-05
EDC3	18	2.18814	5.89846e-05
EDC4	6	1.36249	0.00319382
EEF1D	162	4.26581	1.22981e-07
EEF1D	133	1.20402	0.0394885
EEF2	57	0.943707	0.0319462
EEF2K	18	2.02902	0.000118212
EEF2K	500	1.59025	0.000107316
EEPD1	173	1.08456	0.00370201
EEPD1	25	0.910361	0.00377268
EFR3A	721	4.71868	5.09526e-07
EFTUD2	19	1.49874	0.00210185
EGFR	1121	2.16719	1.65455e-05
EHBP1	987	3.29745	0.00599866
EHBP1	716	0.893326	0.0055161
EHBP1	964	1.3289	0.0055603
EHD2	438	0.845751	0.0203449
EIF2B1	7	2.05555	5.2239e-05
EIF2S2	2	2.50066	0.000482105
EIF3C	39	2.19115	7.79443e-06
EIF4B	406	1.98072	1.39021e-05
EIF4B	602	2.82823	1.61838e-05
EIF4ENIF1	927	0.843205	0.0457244
EIF4G1	1170	2.49825	1.26805e-05
EIF4G1	1192	2.03582	1.28448e-05
EIF4G1	1557	2.69438	1.50322e-05
EIF4G1	1148	0.708441	0.0399502
EIF4G3	494	3.93896	2.17418e-07
EIF5B	113	5.66883	7.8205e-09
EIF5B	164	5.94962	7.39943e-09
EIF5B	214	4.68925	1.25415e-08
ELAC1	146	1.76273	8.36007e-05
ELAVL1	202	1.582	0.00235003
ELMSAN1	461	4.28557	2.21339e-07
ENO1	419	2.16236	0.000240717
ENO1	79	1.60404	0.000240753
ENSA	2	3.36284	5.09526e-07
ENSA	67	1.45906	0.000162759
EPB41L1	510	4.93426	3.92415e-07
EPB41L1	783	4.93426	3.92415e-07
EPB41L3	448	4.3523	2.03338e-07
EPB41L3	478	1.59094	0.0395122
EPB41L4A	389	2.20702	0.0166569
EPS15	662	2.31903	4.82307e-06
ERBB3	170	1.7908	3.02554e-05
ERBB3	289	2.85443	3.53117e-05
ERF	451	0.897122	0.0322375
ESF1	198	1.15017	0.0144969
EXOSC2	124	2.87828	4.10554e-06
F11R	264	4.32297	4.69555e-08
FAM122A	76	0.887964	0.00824395
FAM126B	430	1.23192	0.00519871
FAM134A	385	1.15578	0.00543103
FAM193A	998	2.71167	4.77846e-07
FAM21A	451	4.50529	3.36444e-05
FAM21C	245	3.1472	1.5598e-07
FAM63A	103	1.12561	0.0057113
FAM76B	193	3.76304	2.40336e-05
FAM83G	4	2.39747	4.26109e-06
FAM83G	356	2.59868	3.82423e-06
FAM83G	634	2.87999	4.31192e-06
FAM83H	250	2.59714	3.01602e-06
FAM83H	641	2.27031	2.60053e-06
FAM83H	730	2.75705	3.01602e-06
FAM83H	512	3.20236	3.11807e-06
FASN	2123	2.06771	0.000691959
FASN	2204	1.63908	0.0302116
FBXO6	240	1.78598	6.98979e-05
FCHO2	370	1.54423	0.00158696
FGA	609	0.753535	0.0447688
FGB	425	3.53256	0.000207517
FGFR4	205	2.03447	5.51496e-05
FIP1L1	289	1.44461	0.00338616
FLCN	9	3.25729	9.87729e-06
FLNA	1459	1.434	0.000429282
FLNB	2138	1.67189	0.000164612
FMNL2	171	0.803223	0.00883517
FN1	2475	2.33992	0.000208072
FOXK1	445	1.76666	0.00100598
FOXK1	101	2.29871	0.00153291
FOXK2	398	1.26825	0.000813424
FOXK2	30	0.914084	0.0467086
FTSJ3	644	1.26001	0.00543103
FUNDC2	151	1.05727	0.0138637
FYTTD1	23	2.58838	0.0112653
G3BP1	149	1.24932	0.00138806
GAB3	372	1.20463	0.00836835
GAREM	356	0.936337	0.017554
GDAP1	11	2.5375	1.08547e-05
GIGYF1	137	1.8393	0.000170671
GIGYF2	236	1.10671	0.00343468
GJB1	258	1.81695	0.000265696
GLYR1	32	0.801179	0.0410828
GOLGA4	93	1.72062	0.00145041
GOLGA5	116	1.05468	0.00579969
GPALPP1	103	3.22836	2.03338e-07
GPR39	396	2.60141	0.00015098
GPR64	891	1.02186	0.00622297
GPRC5C	29	3.56029	2.73406e-07
GPRC5C	68	3.88183	2.84418e-07
GPRC5C	108	1.02671	0.02585
GRIP1	886	2.18386	2.51965e-05
GSTA1	37	1.69973	0.000276723
GSTA1	202	1.60607	0.000280361
GTF3C1	667	1.7622	0.00122917
GTF3C3	43	3.4253	3.01139e-06
GTPBP4	462	0.889688	0.012147
GUCY1A3	58	2.10587	1.041e-05
GYG2	397	2.87107	5.09526e-07
H1FX	2	0.893114	0.007792
HABP4	108	1.01008	0.0024822
HACD3	89	1.59633	5.94467e-05
HCFC1	6	1.79165	0.000654066
HDAC1	393	1.41488	0.00151373
HDAC7	181	2.12963	6.98979e-05
HDGF	165	1.91049	0.000740737
HDGF	132	1.61854	0.000667217
HDGF	133	1.5854	0.00066919
HDGFRP2	664	1.56267	0.00449925
HDGFRP2	652	1.20879	0.00517948
HDGFRP2	454	1.56836	0.00411864
HDLBP	31	7.08532	7.39269e-10
HECW1	527	1.22747	0.00354806
HECW1	1039	0.975193	0.00395252
HIST1H1B	18	1.45206	0.000415274
HIST1H1C	36	1.96709	0.00036376
HIST1H1E	36	1.38565	0.000341524
HIST1H1E	18	0.867302	0.029701
HIST1H4A	48	1.42807	0.000740737
HIST2H2BE	7	2.16748	0.000162467
HMGCS1	4	0.962145	0.000834506
HMGXB4	197	0.719837	0.0198001
HNRNPC	220	2.13396	7.6335e-06
HNRNPH1	104	2.38386	1.79984e-05
HNRNPK	284	1.58974	0.000834506
HNRNPK	379	1.08644	0.000740737
HNRNPL	52	2.41134	0.000340503
HNRNPM	481	4.32513	1.05026e-07
HNRNPM	575	3.9581	1.05026e-07
HNRNPM	528	3.8772	1.05026e-07
HNRNPM	452	3.57593	1.05026e-07
HNRNPM	513	5.40531	1.05026e-07
HNRNPM	432	5.60611	1.05026e-07
HNRNPM	86	3.66166	1.17329e-07
HNRNPU	252	3.64973	5.0322e-07
HNRNPUL1	94	3.37314	1.82796e-07
HSP90AA1	353	1.47979	0.000301589
HSP90AB1	226	4.91589	0.000307395
HSP90AB1	255	1.69259	0.000272679
HSP90AB1	452	2.23766	0.000272679
HSPB1	82	1.64654	0.000210521
HSPB1	15	1.28778	0.000211212
HSPH1	73	3.62589	2.25379e-07
HUWE1	1395	1.11564	0.00454226
IFI16	153	2.04069	6.37991e-05
IFT43	78	1.15229	0.00836835
IGF2R	2409	1.50719	0.000316159
IGF2R	2479	2.957	0.000648267
IGF2R	2484	1.40651	0.0003712
ILKAP2	13	1.65248	1.44675e-05
INADL	645	2.17502	9.01142e-07
IQGAP1	2	2.24744	0.000943375
IQGAP2	1461	0.813124	0.00152154
IQGAP2	16	1.37369	0.00152572
IQSEC1	166	5.69442	3.21545e-08
IRF2BP1	453	1.5666	0.00471521
IRF2BP1	436	1.33741	0.00517948
IRF2BPL	547	1.20876	0.014011
ISCU	14	2.86731	5.46857e-06
ISCU	29	2.74161	6.64804e-06
ITFG3	21	2.13851	6.28164e-06
ITPR1	46	3.77294	1.63064e-06
ITPR3	934	1.20125	0.00163997
ITPR3	2670	0.991173	0.00172473
IWS1	73	1.2842	0.00990573
JUN	73	2.00083	0.000247253
JUP	665	1.48339	0.00039085
KANK2	375	1.22997	0.0033158
KANK2	540	1.00883	0.00305974
KAT6A	1113	2.7168	1.6926e-06
KDM3B	798	1.35769	0.00385792
KIAA1109	3652	1.22451	0.00255587
KIAA1217	1044	0.960478	0.00260087
KIAA1462	1044	0.753851	0.0216528
KIAA1522	604	0.916115	0.0195443
KIAA1598	506	2.71102	3.12741e-06
KIAA1671	1701	1.44874	0.0120526
KIF13B	1410	0.764568	0.0170653
KLC1	600	1.73798	5.15635e-05
KLC2	582	2.91658	0.0148285
KLHDC7A	365	1.10463	0.00319006
KMT2D	4738	1.48992	0.000132314
KPNA3	60	2.40859	0.000107835
KPNA5	3	1.41693	0.000129965
KRI1	177	4.17071	2.1368e-06
KRT18	93	1.38702	0.000224118
KRT18	34	3.06006	0.000254224
KRT18	15	1.96679	0.000255091
KRT18	305	3.02858	0.000257755
KRT18	100	1.66491	0.000232887
LAD1	177	1.55332	0.000108103
LARP1	90	1.3723	0.00366934
LARP1	774	1.30324	0.00367391
LARP1	526	0.882096	0.0329303
LARP4	651	1.20061	0.00391522
LARP4B	498	1.56484	0.00743658
LENG1	59	1.48978	0.00883517
LEO1	598	1.4834	0.00673443
LIG1	141	4.24956	0.000148404
LIG1	66	1.77819	9.79446e-05
LIG1	76	1.46848	0.000100801
LIMA1	132	1.34269	0.0198001
LIMCH1	10	1.46614	0.022904
LIMCH1	322	0.803141	0.0214342
LIN52	28	1.23015	0.00235707
LMNA	12	1.43486	0.000207469
LMO7	1102	2.57568	2.10492e-05
LMO7	251	1.93822	2.15211e-05
LMO7	209	2.05617	2.1792e-05
LMO7	460	2.84606	2.21119e-05
LMO7	613	0.911495	0.0295156
LOC113230	233	4.76609	7.39943e-09
LRRC16A	1331	2.45995	0.00294218
LRWD1	60	1.65389	3.52079e-05
LSG1	252	1.49376	0.0137474
LSM14A	175	1.40138	0.00547524
LSR	445	1.30954	0.00431776
LSR	595	0.994699	0.0055161
LSR	598	1.93587	0.00442004
LSR	482	1.22201	0.00714792
LUC7L	162	2.54656	8.47567e-06
LUZP1	932	1.0895	0.00429468
LUZP1	659	1.05649	0.00431776
MACF1	4516	2.98797	5.80637e-05
MAP1S	631	1.02782	0.00305974
MAP3K2	153	1.23952	0.0328098
MAP3K2	331	0.737667	0.0236584
MAP4	375	5.67348	1.53117e-05
MAP4	653	2.07902	1.35373e-05
MAP4	2218	1.83948	1.35374e-05
MAP4K4	981	3.09125	3.76462e-07
MAPK14	2	1.46225	0.00237374
MAPK1IP1L	15	1.63005	0.00549026
MARCKS	170	1.21084	0.000496427
MAST2	74	0.947483	0.00319006
MATR3	188	2.37172	4.26933e-06
MATR3	150	0.981933	0.0261065
MAVS	222	0.792612	0.0499706
MAX	2	4.05704	2.62732e-06
MBD3	24	1.52076	0.000229501
MBP	96	1.76231	8.3055e-05
MCM2	139	1.02966	0.000625449
MCRS1	269	2.08953	3.18389e-05
MEN1	432	2.9448	1.39003e-05
MEPCE	254	1.60087	0.00362079
MEPCE	152	1.52026	0.00362906
MFAP1	116	1.40313	0.000953893
MFAP1	267	0.734751	0.0305036
MFF	131	1.15763	0.0136513
MFGE8	42	2.56034	7.56045e-05
MGEA5	364	2.77114	0.000150527
MICAL3	977	1.30781	0.00398024
MICALL1	578	0.896355	0.00507279
MICALL2	143	1.06726	0.00612646
MINK1	763	1.38588	0.00735013
MKI67	1131	1.42369	0.000549333
MKI67	374	2.20227	0.000551552
MKI67	308	0.740278	0.0455935
MLLT4	166	1.68832	4.59716e-05
MLLT4	182	1.53586	0.0394473
MLXIPL	196	2.02441	7.4732e-05
MLXIPL	614	1.10128	0.0158951
MME	4	1.4042	0.000284139
MPDZ	1078	3.47799	2.89879e-05
MPHOSPH8	51	1.13605	0.0104007
MPP1	110	1.4094	0.000769006
MPRIP	2380	3.00181	1.96992e-06
MPST	15	1.53848	0.0005104
MPST	17	1.65595	0.000456229
MTDH	298	1.06625	0.00425648
MTDH	568	0.924484	0.00472723
MTFR1	77	1.54146	4.80117e-05
MTFR1L	103	0.786193	0.0137474
MTM1	18	2.3322	0.00148972
MTMR10	751	0.74385	0.0169112
MTMR3	497	1.50277	4.1004e-05
MTSS1L	455	5.27031	4.34071e-08
MUC5AC	50	1.28325	0.000765004
MVD	96	2.12167	6.65122e-05
MYBBP1A	11	0.876635	0.0117669
MYCBP2	3505	1.59631	0.000175722
MYH10	1972	1.65348	0.000506546
MYH14	1753	0.966928	0.00443988
MYH9	1943	2.00927	0.000506546
MYL12A	25	1.99111	7.92512e-05
MYL12A	24	0.985024	0.0281553
MYLK	305	1.56703	0.00211865
MYO18A	1970	1.15142	0.00805031
MYO9A	679	4.46774	5.13746e-06
N4BP1	300	2.23325	0.000186419
N6AMT2	2	0.987676	0.00678987
NA	308	3.61831	5.09526e-07
NA	46	4.44722	5.09526e-07
NA	107	3.79692	5.09526e-07
NA	402	3.0068	1.96276e-06
NA	316	2.77117	1.99378e-06
NA	945	3.94386	0.000494311
NA	503	0.900169	0.012536
NA	204	0.838659	0.0221258
NAA30	39	1.3347	0.0020206
NAB1	148	2.30663	8.77991e-06
NAPA	156	0.981507	0.0410828
NAPRT	524	1.35684	0.00340545
NCKAP5L	763	0.805534	0.0155283
NCL	563	1.30182	0.000456229
NCL	619	1.60625	0.000411594
NCOA2	493	4.61963	1.73107e-05
NCOR2	956	2.89906	1.08547e-05
NCOR2	1383	0.908668	0.0265271
NDRG1	2	1.34383	0.00736496
NELFB	557	1.42606	0.0131395
NF1	2188	1.95941	4.92304e-05
NFRKB	298	1.22935	0.00352201
NHSL1	1085	0.980482	0.00248858
NKAP	149	2.56066	2.05197e-06
NKTR	79	3.72167	5.92085e-08
NMT1	47	2.72545	7.79443e-06
NOB1	201	0.784745	0.0210696
NOC2L	672	1.13181	0.0259786
NOC2L	49	0.988541	0.0260175
NOLC1	707	4.80045	2.18546e-07
NOP56	570	1.59626	0.000110253
NOP56	563	2.27678	0.000111006
NOP58	502	0.982889	0.0237839
NPM1	125	1.99777	0.000241927
NPM1	254	1.38475	0.000245169
NPM1	254	1.67914	0.000248146
NRBP1	2	2.10949	3.32558e-05
NSFL1C	114	1.0229	0.0212561
NSUN2	507	1.11204	0.000976355
NUCB1	369	1.52714	0.00117359
NUCKS1	214	0.931071	0.0197012
NUCKS1	19	1.10016	0.0143837
NUCKS1	58	0.92903	0.0154817
NUF2	247	2.00946	2.75639e-05
NUFIP2	652	1.15222	0.00405695
NUFIP2	230	1.26501	0.00447797
NUP214	666	3.1989	2.30828e-06
NUP98	606	2.25745	1.75039e-06
NUP98	595	2.52532	1.75039e-06
NUP98	871	2.49695	1.81338e-06
OGFR	315	1.34702	0.0175237
OGFR	378	0.810668	0.017554
OGFR	349	1.22792	0.0191101
OSBP	351	1.37695	0.000429533
OSBPL11	189	1.66068	0.011759
OSTF1	213	1.31725	0.00745529
OTUD4	957	1.6499	0.000952669
PA2G4	2	0.873666	0.0269096
PACS2	423	1.97034	2.90913e-05
PAGE4	51	1.07209	0.0285458
PAK2	2	1.56483	0.00128951
PALLD	182	1.04323	0.00764433
PALLD	410	1.32257	0.00997374
PALM2-AKAP2	350	2.40522	5.46857e-06
PARD3B	924	5.51054	8.04752e-08
PARD6B	11	0.85841	0.0120526
PARN	561	3.11407	2.079e-06
PARPBP	645	2.53339	8.87109e-06
PBDC1	197	1.4463	0.0123752
PCDH1	1173	1.53025	0.000953484
PCK2	304	1.58329	0.00216867
PCM1	65	2.08121	1.50992e-05
PCYT1A	362	1.82193	0.000830318
PDCD4	457	1.20666	0.00239273
PDCD5	81	1.44542	8.79319e-05
PDE8A	385	1.86991	0.000205643
PDIA6	425	1.00426	0.00194976
PDLIM2	161	1.18014	0.00866163
PDPK1	214	1.72337	1.59515e-05
PDS5A	1305	1.23169	0.00255587
PDS5B	1358	1.32387	0.0165924
PEA15	137	1.22051	0.001963
PEA15	125	1.81366	0.00319006
PGK1	203	1.58671	0.000203892
PGM1	117	0.903434	0.0386009
PGRMC1	129	2.24173	0.000100959
PGRMC1	57	2.1207	0.000116265
PHF2	625	1.3267	0.000164612
PHF3	195	0.906467	0.00784406
PHF3	1045	0.863305	0.00799007
PHF3	1810	0.90863	0.00736138
PHIP	1783	1.01716	0.00668531
PHKA2	1015	1.55414	0.000561043
PHKA2	729	1.75764	0.00056872
PHLDB2	540	1.12442	0.00415532
PHLDB2	239	0.923359	0.00417561
PHRF1	1202	2.67324	3.92415e-07
PHRF1	936	2.94167	4.06658e-07
PHRF1	867	4.83348	4.06658e-07
PHRF1	991	4.83348	4.06658e-07
PI4KA	230	1.23184	0.000623664
PI4KB	496	0.733445	0.0186547
PID1	165	1.06773	0.00398024
PIK3C2A	338	4.82068	3.19959e-07
PIK3C2A	259	3.26901	3.47072e-07
PITPNM2	998	0.812743	0.012077
PKD2	756	1.24611	0.00152154
PKP2	135	2.28277	0.0105228
PKP2	151	0.955233	0.0106351
PKP4	314	3.71144	4.06658e-07
PLCD3	496	1.30956	0.00507279
PLCD3	573	1.76871	0.00507279
PLCL1	569	1.21756	0.00195946
PLCL2	584	1.28491	0.0377898
PLEC	4245	1.17756	0.00227361
PLEC	1298	1.63802	0.00204503
PLEC	1595	1.37197	0.00265283
PLEC	3893	1.13291	0.0488755
PLEKHA1	308	1.4307	0.00274543
PLEKHA6	867	1.42944	0.00355108
PLEKHA6	448	1.0714	0.0028251
PLEKHA7	503	2.67921	4.30421e-07
PLEKHF1	227	2.01903	0.00987027
PLEKHF2	16	1.03702	0.014941
PLIN3	130	1.46057	0.000179233
PLXDC2	128	0.832533	0.00339497
PLXNC1	25	5.47378	8.75919e-06
PML	403	1.36798	0.000492537
PML	527	1.37439	0.000492537
PNISR	211	0.976059	0.00599866
PNPLA2	104	1.3757	0.00804208
POGZ	651	1.38375	0.00401793
POLD3	201	1.75761	0.00251734
PPAN	306	3.1472	2.21339e-07
PPHLN1	151	2.62987	3.63667e-05
PPIG	672	2.1663	1.91941e-05
PPIG	382	2.47813	1.72058e-05
PPIG	343	1.13062	0.026847
PPL	887	2.31956	8.50814e-05
PPP1R1A	38	1.76906	5.34971e-05
PPP1R3E	16	1.83309	0.0148285
PPP1R7	12	2.95117	8.9299e-06
PPP1R7	24	2.87421	7.79443e-06
PPP2R3A	692	1.57884	0.000943375
PPP2R5C	39	1.50094	0.00160346
PPP2R5D	565	2.49537	1.89696e-05
PPP6R3	324	1.86912	1.99308e-05
PRDX6	44	1.12051	0.0301166
PRKAB1	108	0.731387	0.024532
PRKAB2	108	1.68916	0.000140227
PRKAR1A	83	1.96413	8.3358e-05
PRKAR2A	78	1.8191	0.000379004
PRKAR2A	99	2.32262	0.000383694
PRKCDBP	62	1.87803	1.78865e-05
PRKCDBP	56	2.6988	2.04545e-05
PRKCE	729	1.11823	0.000872483
PRKD1	910	1.68827	0.00324153
PRKD3	742	1.37086	0.000179233
PROX1	79	1.56484	0.00743658
PRPF38B	529	1.03654	0.00287651
PRRC2A	1219	2.17243	0.000654066
PSMD2	16	1.56338	0.00128951
PTGES3	77	2.21386	5.9444e-06
PTGFRN	875	0.823187	0.0183005
PTMA	2	2.44387	9.85394e-06
PTPN14	642	1.34718	0.00210185
PTPN21	637	1.42257	0.00219878
PTRF	300	0.901283	0.0488755
PURB	6	1.05864	0.00917775
PUS1	133	1.0158	0.0276101
PWP1	50	1.59937	0.00153555
PYGL	430	1.5452	1.87601e-05
PYGO2	302	0.806061	0.0370443
RAB11FIP5	307	3.8659	4.77846e-07
RAB8A	185	1.21517	0.000735778
RABGGTB	3	1.28479	0.0304102
RAF1	43	1.61524	0.000239611
RALY	119	1.0726	0.0208775
RALY	106	1.13276	0.0208775
RANBP2	1456	1.75697	0.000732012
RANBP2	2900	1.53792	0.000648267
RANBP3	260	2.78187	8.98678e-06
RB1	37	2.32031	0.000237901
RB1	249	1.30663	0.000240076
RB1	373	1.17666	0.0295271
RBBP6	899	2.93877	1.02496e-06
RBBP6	1217	3.53058	1.20479e-06
RBBP6	1366	4.7379	1.43951e-06
RBM10	788	1.82259	0.00125947
RBM14	206	0.727433	0.0345784
RBM15	612	6.21846	3.21545e-08
RBM15	656	5.29006	3.21545e-08
RBM23	149	0.918434	0.00419141
RBM25	703	1.27239	0.000626128
RBM25	677	1.45534	0.000638486
RBM26	127	1.14855	0.00342814
RBM27	447	1.35822	0.0350145
RBM33	205	1.78966	0.0118263
RBM33	765	2.77174	0.00836687
RBM34	17	2.25456	3.22834e-06
RBM39	136	1.69142	4.54435e-05
RBM39	117	2.74855	5.71651e-05
RBMX	208	1.30995	0.00053098
RBMX	352	2.97355	0.000531642
RBMXL1	351	1.15917	0.00828435
RCC1	11	1.39371	0.000394859
RCHY1	208	1.26541	0.00877731
RCOR1	260	1.41159	0.022286
REEP3	242	1.47209	0.00313053
REPS2	114	0.791566	0.0061944
RFTN1	414	1.7091	3.97944e-05
RFTN1	163	3.21794	3.97944e-05
RFTN1	184	2.29245	3.97944e-05
RHBDD1	105	1.21561	0.00648523
RHBDF1	390	2.30731	0.00886188
RICTOR	1302	1.18387	0.00336798
RICTOR	21	1.1842	0.00369472
RIF1	1688	1.47121	0.00271049
RIF1	2205	1.1247	0.00271049
RMDN3	212	3.02125	6.28512e-05
RNF113A	6	1.64918	0.000129965
RNF169	693	0.899219	0.00543103
RNF216	341	1.6843	0.0166221
RNF31	367	1.03798	0.0427757
ROCK2	689	3.2134	1.85714e-05
RPL14	139	1.92154	0.00065129
RPL15	197	0.811968	0.0306381
RPL18A	32	2.98731	0.000107835
RPL24	83	0.78572	0.0326379
RPL27A	11	2.39925	1.86894e-05
RPL3	13	1.248	0.000536957
RPL34	12	1.2787	0.000596704
RPL37A	21	2.23355	1.59515e-05
RPL4	295	2.21062	0.000525944
RPLP0	304	1.56177	0.000217363
RPLP1	102	1.56984	0.000213901
RPLP1	105	2.43296	0.000245169
RPP30	251	1.48364	0.000742093
RPRD2	1062	0.959483	0.00274543
RPRD2	556	1.09438	0.00277963
RPS27L	94	2.02476	6.37991e-05
RPS6KA1	221	3.95491	2.40336e-05
RPS6KA1	369	2.12706	1.74887e-05
RPS6KA3	198	2.26601	5.08174e-06
RPS6KA3	686	2.29354	5.13746e-06
RPUSD2	35	4.64833	3.39829e-08
RRBP1	959	1.16504	0.019759
RRP1B	227	1.9886	0.00283011
RRP8	223	1.85851	2.27887e-05
RSF1	1093	2.90997	0.0110442
RSL1D1	361	1.4504	0.0429008
RTKN	543	1.39453	0.0154817
SAAL1	6	2.6351	2.32393e-05
SAFB	535	1.46382	0.00232041
SAFB2	374	1.26654	0.00159799
SART1	448	1.57782	0.00015238
SASH1	813	1.51421	0.000182137
SCAF11	416	1.96417	3.00676e-05
SCAMP3	32	1.49036	0.000118216
SCAMP3	76	1.68726	0.000136926
SCFD1	211	1.04944	0.0061944
SCML2	106	1.61524	5.32239e-05
SCRIB	1486	4.52131	4.06658e-07
SCRIB	1475	3.97614	4.06658e-07
SCRIB	1378	3.61694	3.92415e-07
SDAD1	548	1.92055	1.36012e-05
SEC22B	137	1.83451	0.000168795
SEC31A	532	1.8809	1.041e-05
SENP3	169	0.880178	0.0144969
SEPT11	9	2.6534	1.041e-05
SEPT2	253	1.12149	0.00185834
SEPT7	192	0.836004	0.0284291
SEPT9	30	1.1823	0.0198001
SEPT9	11	1.33409	0.0236812
SET	7	1.0229	0.000811186
SF3B1	211	0.79072	0.0287144
SH2D4A	261	1.08155	0.015939
SH3BGRL2	103	0.717715	0.020353
SH3KBP1	210	0.979469	0.00244129
SHC1	29	1.26382	0.000483918
SHROOM1	166	3.6433	4.10554e-06
SHROOM1	224	2.29167	4.74994e-06
SIK3	545	1.87662	4.28901e-05
SIK3	463	0.7809	0.0278014
SIN3A	832	0.76643	0.0100804
SIPA1L1	1487	1.99577	0.000149563
SIPA1L1	1564	1.75697	0.000130097
SLC12A2	994	1.85491	4.1004e-05
SLC16A1	498	1.63972	0.000699804
SLC26A6	644	3.28173	2.61322e-07
SLC35B2	294	1.64636	0.0110442
SLC4A1AP	258	4.58622	9.6409e-08
SLC4A4	985	0.819059	0.0251966
SLC4A9	177	0.87353	0.0098807
SLC9A1	796	1.4516	0.00041253
SLC9A1	703	2.26901	0.000466423
SLC9A3R1	280	2.51449	0.000117509
SLC9A3R1	2	1.30477	0.000117509
SLTM	289	0.967732	0.0166655
SLU7	215	2.04392	0.000199594
SMARCA2	1377	4.17951	4.28313e-07
SMARCA5	66	2.03749	0.000146237
SMARCC1	310	1.25782	0.00789193
SMARCC2	283	2.14194	2.91002e-05
SMC5	35	2.5234	0.00688686
SNIP1	35	0.994354	0.00575539
SNRNP70	130	1.56866	0.000340312
SNRPD2	2	2.33824	9.01734e-05
SNTB1	87	1.79033	0.00174093
SNTB2	95	1.54167	0.00144974
SNW1	224	1.54104	0.00152154
SNX3	50	1.7608	0.000149563
SON	94	1.69852	0.000431516
SON	1378	1.34833	0.000389786
SORBS2	359	1.69439	7.2583e-05
SORBS2	40	0.844977	0.0431612
SORBS2	9	0.78852	0.0439
SORBS3	6	2.99008	0.000170671
SOWAHB	271	2.66289	3.90414e-06
SOX6	126	1.44165	0.000580518
SP100	157	1.48301	0.000506546
SP3	5	3.52844	2.07846e-06
SPAG9	203	3.99061	1.35039e-07
SPANXB1	13	0.829126	0.0162978
SPEN	1278	3.23476	0.0110442
SPTAN1	1197	3.29099	4.06658e-07
SPTBN1	2358	1.58698	0.000900611
SPTBN1	2102	1.88086	0.000908402
SRCIN1	1021	3.10097	1.19864e-07
SRPK1	67	2.38469	1.0384e-05
SRRM1	747	1.99406	4.31192e-06
SRRM1	397	1.89811	4.34725e-06
SRRM1	883	3.31827	5.03311e-06
SRRM1	426	2.28309	4.37766e-06
SRRM1	458	3.10142	4.39034e-06
SRRM1	547	2.04809	4.39034e-06
SRRM1	606	2.98388	5.13746e-06
SRRM1	625	3.23678	4.50998e-06
SRRM1	260	3.98871	6.48708e-06
SRRM1	220	0.704528	0.0261065
SRRM1	765	0.76749	0.042005
SRRM2	2132	1.19695	0.025919
SRRM2	2702	1.0063	0.0221258
SRRM2	1132	0.919131	0.022286
SRRM2	1387	2.21113	0.0239304
SRRM2	2272	0.78589	0.0243667
SRRM2	1003	0.723955	0.0389434
SRRM2	1511	0.700012	0.0368711
SRRT	74	0.974715	0.0120526
SRRT	136	0.988904	0.0120526
SRSF10	133	1.6644	0.000173619
SRSF11	396	1.58805	0.000936448
SRSF2	2	4.66939	8.07206e-05
SRSF4	431	1.37624	0.000952194
SRSF9	211	1.46158	0.00146237
SSB	366	2.97216	0.000217742
SSFA2	737	3.91338	1.76059e-05
SSFA2	92	2.03996	1.76667e-05
SSH3	37	2.02459	0.0058982
SSR1	268	2.14651	1.68563e-06
SSRP1	444	1.39366	0.00128684
STARD10	238	2.46476	2.43211e-05
STARD3NL	39	2.65266	1.08547e-05
STAT3	727	1.3205	0.00054549
STK10	438	1.57064	0.000177425
STK11IP	761	0.879576	0.00506623
STK24	4	2.43768	8.80403e-06
STMN1	16	1.55104	0.000503291
STMN1	25	1.42103	0.000374814
STRIP1	335	1.77441	0.00272757
STRN	233	1.69649	0.000162858
STRN3	229	1.99819	3.65568e-05
STUB1	19	0.809947	0.0226552
STX6	2	2.00984	0.000142298
SUMO1	2	2.72462	8.47567e-06
SUPT5H	666	2.41483	0.000101911
SURF6	138	1.87282	0.000177425
SVIL	542	1.74399	0.000225492
SVIL	245	1.51903	0.000201952
SYAP1	248	0.933152	0.039956
SYMPK	494	0.792983	0.00743658
SYNE1	7900	3.49747	2.84418e-07
SYNPO	441	1.0328	0.00509221
SYNPO	894	1.05922	0.00510366
TACC2	304	2.35933	1.0384e-05
TAF3	183	1.22604	0.00294218
TAGLN2	163	1.775	0.000529025
TAOK2	9	0.80838	0.0248243
TAOK3	324	1.1087	0.0144624
TBC1D10B	678	1.85878	0.00234945
TBC1D25	506	1.26	0.00234404
TBC1D4	591	2.04749	0.000148404
TCOF1	906	2.12733	1.20683e-05
TCOF1	1312	2.37217	1.43783e-05
TEX2	295	1.07186	0.00473203
THOC5	328	0.707111	0.0338924
THRAP3	243	2.85417	2.07846e-06
THRAP3	248	3.00649	2.07846e-06
THRAP3	698	2.62058	1.92647e-06
THRAP3	575	2.94821	1.96276e-06
THUMPD1	86	1.77482	6.5943e-05
TJP1	912	2.56432	3.53117e-05
TJP2	244	0.735558	0.0191465
TJP2	1159	1.10224	0.0191668
TJP2	130	1.18336	0.0193064
TJP2	174	1.13225	0.0231447
TKT	295	1.81043	0.000542699
TKT	287	0.752484	0.0321009
TLN1	2040	1.10268	0.024604
TLN2	1843	0.75898	0.0370443
TMEM87A	479	0.925932	0.00542649
TMX1	247	1.11044	0.0144624
TNKS1BP1	672	0.95405	0.0123029
TNKS1BP1	1620	1.34326	0.0135132
TNKS1BP1	1621	0.964035	0.0124741
TNKS1BP1	1103	0.797439	0.0125154
TNKS1BP1	221	1.10247	0.012536
TNKS1BP1	1385	0.961377	0.0126528
TNKS1BP1	1666	0.857444	0.0128485
TNKS1BP1	836	1.70538	0.0185708
TNKS1BP1	691	1.17952	0.014474
TNKS1BP1	1533	0.949	0.0134847
TNRC18	1857	2.1866	7.54998e-05
TNRC18	2033	2.85207	6.61972e-05
TNS1	1045	3.90288	5.86279e-07
TNS1	1302	5.35991	6.78532e-07
TNS1	591	2.63382	6.3435e-07
TNS1	1439	3.11377	7.29605e-07
TNS1	1506	2.43742	8.02205e-07
TNS3	776	3.29688	1.50992e-05
TNS3	332	1.84386	1.53117e-05
TNS3	1154	0.89958	0.00312597
TNS3	1149	0.91408	0.0477902
TOE1	5	2.47425	0.00842617
TOMM22	15	1.37657	0.0164762
TOMM70A	91	1.8189	0.000207469
TOP1	10	1.26066	0.000298969
TOP2A	1213	1.34246	0.000304784
TOP2A	1525	1.3598	0.000306738
TOP2B	1608	1.65629	0.000999943
TOP2B	1545	0.912539	0.0467086
TP53BP1	1362	1.31961	0.00140177
TP53BP1	500	1.30919	0.00126143
TP53BP1	265	1.14384	0.0012683
TP53BP1	366	1.23502	0.0012683
TPD52	136	1.56262	0.000712044
TPI1	21	1.56073	0.000723831
TPPP	32	0.972855	0.0431119
TPR	2155	1.84439	0.000374294
TRIM24	1008	1.40441	0.000129965
TRIM28	489	1.47815	0.00134359
TRIM28	473	1.15748	0.00138783
TRIM3	7	1.70034	0.000168025
TRIM33	880	1.37975	4.47571e-05
TUBA1C	48	3.07332	2.75195e-05
TUSC1	153	1.22684	0.00233395
TWISTNB	316	1.72896	0.00234404
TXNRD3	4	3.47521	5.09526e-07
U2AF2	79	1.96488	0.000512635
U2AF2	2	1.61363	0.000460086
UBA1	46	1.28547	0.000433496
UBL7	174	2.88038	6.33084e-05
UBR5	321	2.17577	1.11102e-05
UFD1L	299	1.36627	0.00783602
UGP2	13	1.62813	0.00219878
UGP2	2	1.16663	0.00248858
USP10	576	1.56338	0.00175795
USP20	132	1.06509	0.0232102
USP24	2047	1.28946	0.0230815
USP36	742	4.93609	7.39943e-09
USP39	82	4.56719	1.15134e-05
USP7	18	1.16003	0.00863262
VAMP4	30	1.94297	0.00018915
VASP	8	2.00558	0.000102003
VCL	721	1.83941	0.000508648
VGLL4	59	6.14255	7.39943e-09
VPS11	803	4.54994	3.87042e-08
WAC	466	1.07385	0.011327
WARS	467	1.38648	0.000444698
WDR26	113	3.71275	5.34971e-05
WDR33	7	1.07302	0.0162532
WDR44	50	2.02144	0.00270523
WDR44	403	3.4634	0.00244738
WDR55	14	2.52737	1.21141e-05
WDR74	14	1.69646	2.78693e-05
WDR77	5	0.730512	0.0345936
WIPF2	85	1.09958	0.0060131
WWP2	211	2.62492	0.000102003
XRN2	423	1.44748	0.0138666
XRN2	372	0.86748	0.0166727
YRDC	37	0.989443	0.00468543
YTHDC1	308	2.11467	8.62943e-05
ZBTB7A	549	1.68049	0.000224965
ZC3H13	198	1.56034	0.00281382
ZC3H13	993	0.854617	0.00259874
ZC3H14	515	1.23451	0.00331145
ZC3H3	775	0.780621	0.0331148
ZCCHC17	52	4.84971	3.70687e-08
ZCCHC8	420	1.42421	0.00345547
ZCRB1	114	2.15654	3.6003e-05
ZDHHC5	380	1.25713	0.0188066
ZDHHC5	621	0.747616	0.0121686
ZFR	1054	0.964595	0.00954208
ZFYVE19	331	2.14896	6.9468e-05
ZMYND8	695	5.0979	3.21545e-08
ZNF22	49	2.29948	0.000429282
ZNF316	112	4.47964	3.93087e-06
ZNF318	1945	1.74068	0.00321608
ZNF318	173	1.46548	0.00291884
ZNF446	3	5.66883	7.8205e-09
ZNF608	1453	0.899574	0.0210696
ZNF609	491	2.06548	0.000123426
ZNF638	605	1.60044	0.00204421
ZNF655	12	2.1942	9.39621e-06
ZNF687	1057	1.26733	0.00550362
ZNF740	44	1.3688	0.00557049
ZNF830	85	1.87383	8.34449e-05
ZNRF2	135	1.0174	0.00573338
ZRANB2	153	2.61748	0.000218931
ZRANB2	120	2.00012	0.000194732
ZSCAN29	153	3.29769	3.59817e-07
ZYX	344	1.34704	0.00213667

## Sheet: SB vs Veh_Down
Monophosphosites					Diphosphosites
SB203580 vs Veh down-regulated phosphosites					SB203580 vs Veh down-regulated phosphosites
Gene Symbol	Phosphosite	logFC	adj.P.Val		Gene Symbol	Phosphosite	logFC	adj.P.Val
AAAS	371	-1.6696	0.00123732		EIF5B	107	-8.12315	1.09482e-07
AAK1	456	-1.7342	0.000111825		EIF5B	113	-8.58962	1.09482e-07
AAK1	249	-2.02764	0.000111825		SLC26A6	644	-3.83134	1.28591e-07
ABCC2	283	-1.08051	0.0149326		THRAP3	248	-3.84987	1.28591e-07
ABCC2	938	-0.78614	0.0113334		NA	316	-2.92256	3.83011e-06
ABCF1	166	-0.872579	0.0110979		SRRM1	747	-2.93673	3.83011e-06
ABI1	226	-0.979997	0.0352893		SRRM1	397	-2.37217	8.46399e-06
ABLIM1	646	-4.08271	0.00105026		SRRM1	883	-2.7602	8.46399e-06
ABLIM3	372	-1.16299	0.00207878		SRRM1	426	-1.74209	8.46399e-06
ABLIM3	503	-1.32301	0.00208835		SRRM1	458	-1.74209	8.46399e-06
ABLIM3	504	-1.71648	0.00223494		SRRM1	460	-2.352	8.46399e-06
ACLY	481	-1.01261	0.00385802		SRRM1	384	-2.84363	1.79201e-05
ACSL1	620	-2.50337	0.0033888		SRRM1	388	-3.11326	1.79201e-05
ACSL1	410	-1.14243	0.00341221		SRRM1	569	-2.22979	1.79201e-05
ACTL8	52	-0.845358	0.0163404		SRRM1	571	-3.0597	1.85909e-05
ADAM9	758	-1.99757	0.00577309		SRRM1	592	-3.0597	1.85909e-05
ADD1	726	-1.71573	0.00345547		PPP1R7	24	-2.20805	2.58822e-05
ADD1	358	-1.99086	0.0376912		PPP1R7	27	-3.85005	2.58822e-05
ADRB2	246	-1.62078	0.00317474		RANBP3	40	-2.03027	2.58822e-05
ADRBK1	670	-2.16234	0.00385802		EIF4B	406	-2.03027	2.58822e-05
AGPAT9	68	-0.972676	0.00701425		PPIG	341	-3.79675	2.64871e-05
AHCTF1	1232	-0.850543	0.0110229		SSFA2	737	-1.80357	3.77102e-05
AHCYL1	2	-0.957191	0.00181461		ABCC3	57	-2.14292	4.0648e-05
AHNAK	93	-1.75452	0.000901565		THUMPD1	86	-2.66727	5.12634e-05
AHNAK	5110	-0.976169	0.00444477		THUMPD1	88	-2.66727	5.12634e-05
AHNAK	332	-1.00062	0.00486071		FOXO3	7	-1.93608	6.1593e-05
AHNAK	4850	-0.797856	0.004493		FOXO3	12	-2.86731	6.1593e-05
AHNAK	2397	-1.14006	0.00450902		CTNND1	349	-2.86731	6.1593e-05
AHNAK	1068	-3.16528	0.00494183		CTNND1	352	-2.9469	0.000118247
AHNAK	5752	-0.9931	0.0049425		PRPF40A	867	-2.9469	0.000118247
AHNAK	177	-1.34795	0.00454258		PRPF40A	870	-2.7923	0.000100736
AHNAK	4986	-2.35411	0.00560397		ABLIM3	372	-2.7923	0.000100736
AHNAK	5830	-1.55172	0.00500126		RPLP1	102	-2.15399	0.000119419
AHNAK	5731	-0.996985	0.00464329		RPLP1	105	-1.32438	0.000119994
AHNAK	5448	-1.60568	0.00464975		RPLP0	304	-2.25458	0.000120724
AHNAK	5031	-1.04312	0.00567921		RPLP0	307	-1.45847	0.000120724
AHNAK	135	-2.22921	0.0050779		IGF2R	2479	-1.32096	0.000142172
AHNAK	210	-1.3588	0.00474439		IGF2R	2484	-1.73518	0.000189404
AHNAK	4908	-2.10917	0.00474439		PRKAR2A	78	-1.73518	0.000189404
AHNAK	5099	-1.63962	0.00475827		PRKAR2A	80	-3.68264	0.000142172
AHNAK	3426	-1.23627	0.00582048		HMGA1	102	-3.68264	0.000142172
AHNAK	4100	-1.36812	0.0284005		HMGA1	103	-2.83986	0.000165088
AHNAK	158	-1.23305	0.0421222		NCL	145	-1.62524	0.000171878
AHNAK	490	-1.24593	0.0286389		NCL	153	-1.62524	0.000171878
AHNAK	5782	-0.842131	0.036815		OSBP	190	-2.76445	0.000282003
AIM1	818	-2.19796	0.0002058		OSBP	193	-2.63989	0.000314152
AJUBA	119	-1.30623	0.0417897		PML	518	-1.81659	0.000225242
AKAP13	1858	-1.17648	0.00489235		PML	527	-1.81659	0.000225242
AKAP17A	537	-2.96615	0.00416706		TMPO	66	-1.12507	0.000225242
AKAP2	624	-2.00549	0.0220722		HDGF	132	-2.20728	0.000314152
AKR7A2	255	-2.47317	0.00179381		HDGF	133	-1.38614	0.00034042
ALDH1A1	413	-1.02935	0.00216366		FOXK1	416	-3.37337	0.000357219
ALDH1A1	267	-1.38997	0.0264898		OTUD4	957	-2.30368	0.000589572
ALDH3A2	293	-1.29414	0.00138512		OTUD4	958	-2.30368	0.000589572
ALS2	483	-1.96122	0.0126111		XPC	883	-1.50695	0.00068214
AMN	426	-0.879263	0.0142801		NSUN2	507	-1.50695	0.00068214
AMPD2	139	-1.76493	0.00115939		AHNAK	5752	-1.85851	0.000512682
ANK3	1444	-1.7208	0.00605467		AHNAK	210	-1.85851	0.000512682
ANKIB1	737	-0.914931	0.0191661		SRSF9	211	-2.32258	0.000558965
ANKRD11	2374	-1.86079	0.00765994		SRSF6	314	-2.32258	0.000558965
ANKS1A	641	-2.54296	0.000317679		SRSF6	316	-1.62317	0.00073628
ANKS6	20	-2.08081	0.000134439		PDAP1	63	-2.66553	0.00073628
ANO6	891	-0.95595	0.00687952		ADAM9	758	-1.62317	0.00073628
ANP32A	17	-1.21564	0.00444477		TNK1	497	-2.44881	0.000834674
ANXA2	26	-1.25983	0.00242658		SNW1	224	-3.63073	0.000834674
AP3D1	489	-1.32011	0.00159147		SNX17	415	-3.63073	0.000834674
AP3D1	9	-1.51435	0.00159263		CCDC6	240	-1.01306	0.000835065
ARFIP1	132	-1.41855	0.00385802		CCDC6	244	-1.01306	0.000835065
ARHGAP12	545	-0.980257	0.00632699		LARP7	337	-1.61488	0.00096479
ARHGAP29	1029	-1.55311	0.00772403		PRPF38B	527	-1.67063	0.00143506
ARHGAP35	970	-1.00111	0.0204415		PRPF38B	529	-1.37357	0.00133672
ARHGEF11	1195	-2.08157	0.00163105		CTR9	941	-1.37357	0.00133672
ARHGEF12	22	-0.781133	0.0197399		CTR9	943	-1.47278	0.00117888
ARHGEF12	41	-1.30085	0.0186384		SH3BP5L	318	-0.992074	0.00108525
ARHGEF16	107	-1.15788	0.0072151		MYH14	1753	-2.03387	0.00118516
ARHGEF26	222	-1.69381	0.0116168		BCL9L	21	-2.03387	0.00118516
ARHGEF6	530	-1.24391	0.00677751		BCL9L	25	-1.07165	0.00121591
ARHGEF6	334	-1.04058	0.00614007		FAM134C	258	-1.31311	0.00153369
ARHGEF7	619	-1.66535	0.000299649		FAM134C	260	-0.944038	0.00129584
ARHGEF7	516	-1.79043	0.000301837		CXORF67	397	-2.98363	0.00133672
ARHGEF7	340	-1.9281	0.000302927		CXORF67	412	-2.98363	0.00133672
ARL3	5	-1.17505	0.00348069		ABCF1	109	-0.944038	0.00142228
ARL6IP4	332	-2.02776	0.00879728		HDAC2	392	-0.948678	0.00142338
ARNT	77	-1.57207	0.000448326		HDAC2	394	-3.29614	0.00142338
ASAP2	701	-1.30704	0.00175083		SMARCC1	328	-1.74705	0.00142542
ASMTL	239	-1.90355	0.00210878		SMARCC1	330	-1.74705	0.00142542
ATG9A	828	-1.37502	0.00794415		CHAMP1	204	-1.59622	0.00203221
ATP13A3	790	-2.12034	0.000299649		ALS2	483	-1.59622	0.00203221
ATP2A2	663	-2.17415	0.00342718		ALS2	492	-1.72276	0.00197339
ATP2B1	1119	-1.32963	0.00360474		PURB	6	-0.799267	0.00203657
ATP2B1	17	-3.68009	0.00360474		PURB	8	-1.96074	0.0028341
ATXN1	775	-0.972144	0.00385802		IWS1	73	-1.32414	0.00234322
ATXN1L	284	-1.5882	0.0354178		IWS1	75	-0.812867	0.00213587
ATXN2L	111	-1.3431	0.010914		FAM129B	683	-1.07165	0.00216448
ATXN2L	449	-1.21865	0.010914		PKP2	151	-1.69556	0.0028341
BAD	118	-0.812631	0.0113334		BUD13	197	-0.812867	0.00217783
BAD	134	-0.827012	0.0113334		BUD13	201	-1.61958	0.00255058
BAG3	377	-0.816432	0.0347908		BUD13	163	-1.44424	0.00359765
BAG6	994	-2.52614	2.49535e-05		HIRIP3	196	-1.68836	0.00338531
BAG6	1003	-2.20241	2.49535e-05		HIRIP3	199	-0.996888	0.0028341
BAHD1	121	-2.28784	0.0106834		TNKS1BP1	1620	-1.15353	0.00286805
BAZ1A	1381	-1.02218	0.0173765		TNKS1BP1	1621	-0.917492	0.00291355
BAZ1B	1464	-1.23439	0.0294026		XRN2	423	-1.30115	0.00366072
BAZ1B	1338	-0.832089	0.0235237		XRN2	425	-1.30115	0.00366072
BCKDHA	381	-1.55235	0.000956699		SCAF1	498	-1.20106	0.00448337
BCL9L	750	-0.879961	0.00874379		SCAF1	500	-1.36838	0.00359765
BCLAF1	177	-1.36269	0.000876457		NCOA5	29	-2.46525	0.00501947
BCLAF1	512	-1.30917	0.000876457		NCOA5	34	-2.33553	0.00499148
BCLAF1	531	-2.45803	0.00104532		TJP2	174	-2.33553	0.00499148
BCLAF1	397	-2.33513	0.00115413		SRRM2	353	-0.891874	0.00533333
BCLAF1	658	-1.60299	0.000944994		SRRM2	2044	-0.891874	0.00533333
BCLAF1	268	-1.7092	0.00106922		SRRM2	2046	-1.17058	0.00633906
BCLAF1	339	-0.903899	0.0181612		SRRM2	1925	-1.50644	0.00607375
BCLAF1	341	-1.12938	0.0271095		CARHSP1	30	-3.59748	0.00927389
BCLAF1	496	-0.861349	0.0442887		CARHSP1	32	-3.59748	0.00927389
BET1	50	-0.78808	0.0309143		NOC2L	672	-1.07682	0.00766901
BET1L	9	-1.89328	0.000183181		NOC2L	673	-1.07682	0.00766901
BICC1	679	-1.49311	0.0217974		UTP18	121	-1.01015	0.0112818
BIVM-ERCC5	609	-1.5644	0.000259437		UTP18	124	-1.37153	0.0120239
BLVRB	82	-0.865044	0.0490088		ARFGEF2	227	-0.782494	0.0100855
BOD1L1	3029	-1.443	0.0104667		SRRM1	401	-0.782494	0.0100855
BOD1L1	800	-0.977919	0.0104698		SRRM1	881	-1.03207	0.0112523
BRAF	729	-1.23593	0.034902		SRRM1	590	-0.865257	0.0112818
BRD4	1117	-1.93522	0.00210632		PPIG	343	-2.80216	0.0137003
BRWD1	408	-0.85734	0.036815		CCNK	328	-0.760739	0.0125052
BSG	166	-2.14665	4.37687e-05		LARP7	338	-0.760739	0.012604
BTN2A2	312	-1.16183	0.00779392		MEPCE	213	-0.852065	0.0125052
BUD13	271	-2.73805	0.0140122		ABCF1	108	-0.852065	0.0125052
BUD13	163	-0.712344	0.0140211		BUD13	159	-3.21925	0.0153313
BUD13	325	-1.43265	0.0140507		SRRM2	1003	-2.60397	0.0158391
BUD13	159	-0.701867	0.0295534		SRRM2	1927	-1.60241	0.0219762
BYSL	98	-2.30076	0.00105515		SRRM1	558	-0.848481	0.0165423
C1ORF226	292	-1.49256	0.00044022		SRRM1	765	-0.848481	0.0165423
C3	672	-1.69188	0.00216905		HNRNPA1	6	-1.96246	0.0158391
C7ORF50	175	-2.47728	0.00063027		ABLIM3	373	-2.70399	0.0211524
C9ORF142	152	-0.853665	0.0141328		BAG3	377	-0.931707	0.0431919
C9ORF78	261	-0.774493	0.0183124		TMPO	67	-0.94311	0.0347492
CALD1	196	-1.36616	0.00421698		PCYT1A	329	-0.94311	0.0347492
CALD1	12	-1.26093	0.00421943		RALGAPA2	192	-1.7241	0.040125
CAMK2D	319	-1.83123	0.00538433		TRA2B	260	-1.95126	0.040125
CAMK2D	287	-0.816545	0.0250726
CAMKK2	100	-1.23994	0.0212711
CANX	475	-1.16722	0.0032794
CARHSP1	30	-1.25837	0.0224029
CARHSP1	32	-1.37268	0.0238696
CARHSP1	52	-1.17095	0.0261305
CASC4	247	-1.8407	0.000307495
CAV1	6	-1.47003	0.000630068
CAV1	37	-1.23051	0.0041969
CAV1	2	-1.66588	0.00459126
CBX8	311	-0.85584	0.0197399
CCDC130	40	-0.951719	0.00262721
CCDC137	18	-1.02003	0.00137367
CCDC167	42	-0.923149	0.0275529
CCDC86	58	-1.17156	0.0176852
CCDC86	91	-0.948156	0.0241738
CCNK	340	-1.11976	0.00108433
CCNL2	369	-1.29996	0.0213069
CCNL2	338	-0.781948	0.013002
CCNYL1	274	-0.790831	0.00981186
CDC23	588	-1.55192	0.0431796
CDC37	13	-1.55039	0.0062512
CDC42BPA	735	-1.72008	0.000127901
CDC42EP4	174	-0.824386	0.0161212
CDH11	588	-1.72765	0.00135176
CDK11B	234	-1.98158	0.00018386
CDK12	423	-0.707244	0.0182471
CDK12	893	-1.26603	0.031434
CDK13	833	-1.03821	0.0240492
CDK13	502	-1.84242	0.0241738
CDK13	14	-0.705589	0.0353803
CDK14	95	-3.99668	0.00207773
CDK16	119	-1.41479	0.000674158
CDK17	146	-2.35735	0.000990268
CDK18	89	-0.827774	0.00431946
CDK7	71	-1.5417	0.000642735
CDKN1A	130	-0.993863	0.00348069
CENPB	156	-1.40868	0.00257705
CFL1	3	-1.72036	0.00317474
CGN	332	-0.806334	0.0191661
CGNL1	283	-0.947787	0.00482304
CHAMP1	416	-0.894466	0.0119
CHAMP1	476	-1.37015	0.0141492
CHAMP1	204	-0.824835	0.0119274
CHMP3	134	-0.962914	0.0227541
CIC	1609	-2.3285	0.00184851
CIC	768	-1.87756	0.00137367
CIC	1405	-1.65451	0.00137367
CIC	472	-0.85222	0.0426961
CLASRP	285	-2.21668	0.000125156
CLIP2	923	-1.18442	0.0192809
CLMN	301	-0.980825	0.0129327
CLN6	7	-1.41266	0.0002058
CLNS1A	102	-1.51616	0.00385802
CNOT2	165	-1.59751	0.000985272
COBL	707	-1.40314	0.00166469
COG4	6	-1.04908	0.0168886
COIL	122	-1.96713	0.0268059
COL19A1	81	-0.802935	0.00560418
COPA	22	-2.51335	0.000317679
CSTF3	65	-1.28683	0.000901565
CTDP1	672	-2.83102	0.000136979
CTNNA1	641	-2.60938	0.00405819
CTNNB1	675	-1.72377	0.000277042
CTNND1	346	-1.70431	0.00192214
CTNND1	349	-2.41835	0.00231578
CTNND1	352	-1.22747	0.00192214
CTNND1	268	-1.8367	0.00192516
CTNND1	320	-1.0275	0.038669
CTR9	970	-0.857939	0.00757687
CTR9	925	-1.21041	0.0287693
CUL4A	10	-2.21849	5.32399e-05
CUX1	1349	-1.57612	0.000284895
CXORF23	192	-3.14513	0.000529003
CXORF23	139	-1.89199	0.00044022
CXORF38	195	-0.885716	0.0426961
CXORF67	229	-0.954086	0.00981186
CXORF67	397	-0.753648	0.00918556
CXORF67	412	-0.938391	0.00921856
CXORF67	105	-0.839454	0.00928471
DAPK2	299	-0.833585	0.0202978
DBI	2	-1.55356	0.00234511
DBR1	282	-1.23182	0.0204415
DCAF8	253	-1.22802	0.00107021
DDB2	26	-1.97092	4.42389e-05
DDB2	24	-1.97504	4.62585e-05
DDI2	194	-1.18925	0.00676629
DDX21	89	-1.46157	0.0173298
DDX21	121	-0.875702	0.0173461
DDX24	39	-1.43816	0.0010782
DDX46	804	-1.8994	0.000155902
DDX51	83	-4.10496	0.00981186
DDX52	22	-2.63242	2.49535e-05
DDX54	782	-0.806492	0.0106855
DDX55	513	-2.03983	0.00105462
DEF8	380	-0.864982	0.00772403
DENND1A	592	-1.17071	0.0141232
DENND1A	707	-1.95479	0.0338843
DFFA	315	-1.41494	0.00149616
DGCR14	292	-1.40894	0.0115675
DHCR7	14	-1.11659	0.00087231
DIDO1	1456	-0.991311	0.015068
DIS3L2	875	-1.16403	0.009432
DKC1	485	-0.875593	0.0019547
DKC1	513	-0.994652	0.0019547
DKFZP586F0420	70	-1.25636	0.00178206
DKFZP586F0420	93	-0.932503	0.0336884
DMTN	333	-3.06826	0.00538433
DNAJC17	112	-1.45657	0.00126504
DNPH1	28	-1.42923	0.00181126
DOCK5	1766	-0.775542	0.017926
DPM1	9	-0.836125	0.0459708
DPYSL2	614	-0.807235	0.0238696
DPYSL3	102	-1.86128	0.00548876
DSG2	680	-0.977448	0.00545609
DSP	22	-1.19161	0.00269086
DSTN	3	-0.829512	0.00392117
DTX3L	9	-0.801711	0.039443
DUSP9	16	-1.93735	0.0139206
DYNC1LI1	207	-0.809251	0.023398
EAF1	165	-1.27357	0.0128129
EBAG9	36	-1.65085	0.000920008
EDC3	18	-1.2803	0.00133059
EDC4	6	-0.989557	0.0075576
EDC4	844	-0.742965	0.038247
EEF1B2	106	-1.83132	0.00392117
EEF1D	162	-2.28307	0.000103727
EEF1D	133	-0.759021	0.0303851
EEF2	57	-0.789986	0.0266621
EEF2K	18	-1.26142	0.00150018
EEF2K	500	-1.02935	0.00150018
EEPD1	173	-1.01494	0.00787384
EEPD1	25	-0.927333	0.00787711
EFR3A	721	-1.71075	0.000220426
EFTUD2	19	-0.942405	0.00561077
EGFR	1121	-1.37012	0.000813089
EHBP1	987	-0.904028	0.0102273
EHBP1	716	-0.750636	0.0102276
EHBP1	964	-2.54054	0.0119274
EHD2	438	-2.36367	0.0197016
EIF2B1	7	-1.81264	0.00123732
EIF2S2	2	-0.976225	0.00301026
EIF3C	39	-1.58253	0.000597573
EIF4B	406	-2.56566	0.000918861
EIF4B	602	-1.74163	0.000750352
EIF4ENIF1	927	-0.722766	0.0316183
EIF4G1	1170	-2.55595	0.000691408
EIF4G1	1192	-1.6172	0.000691408
EIF4G1	1557	-1.39246	0.000691408
EIF4G3	494	-2.38766	0.000149259
EIF4H	21	-1.08335	0.0470801
EIF5B	113	-2.13056	3.59086e-05
EIF5B	164	-2.07123	4.37687e-05
EIF5B	214	-2.20422	4.37687e-05
ELAC1	146	-2.51356	0.00175083
ELAVL1	202	-2.10552	0.00610353
ELMSAN1	461	-1.87869	0.000147019
ENO1	419	-1.24611	0.00233918
ENO1	79	-1.22505	0.00233918
ENSA	2	-1.72767	0.000259437
ENSA	67	-1.18266	0.00181126
EPB41L1	510	-2.07891	0.00018386
EPB41L1	783	-1.65376	0.00018386
EPB41L3	448	-2.04818	0.000123866
EPB41L3	478	-1.04408	0.0446886
EPB41L4A	389	-1.7915	0.0171787
EPS15	662	-2.53676	0.000512528
ERBB3	170	-1.53283	0.000997633
ERBB3	289	-2.07403	0.00108433
ERF	451	-1.03209	0.0269726
ESF1	198	-2.04802	0.0216528
ESYT1	1034	-0.7406	0.0492285
EXOSC2	124	-2.60292	0.000472985
F11R	264	-2.02022	7.16947e-05
FAM122A	76	-1.56393	0.0116168
FAM126B	430	-1.38037	0.0100403
FAM134A	385	-1.46896	0.0128509
FAM193A	998	-2.20922	0.000230292
FAM21A	451	-1.4651	0.00104532
FAM21C	245	-2.91983	0.000112248
FAM63A	103	-0.768091	0.00977854
FAM76B	193	-1.86466	0.000934373
FAM83G	4	-1.62862	0.00044022
FAM83G	356	-1.55778	0.00044022
FAM83G	634	-2.56916	0.00044022
FAM83G	650	-1.04655	0.0356981
FAM83H	250	-2.19792	0.000472985
FAM83H	641	-1.39514	0.000433138
FAM83H	730	-1.51515	0.00044022
FAM83H	512	-1.5628	0.00044022
FAM83H	608	-1.81455	0.0310921
FASN	2123	-1.24418	0.00369131
FBXO6	240	-1.83324	0.00138056
FCHO2	370	-1.36616	0.00522403
FERMT2	159	-1.07318	0.0113589
FGB	425	-1.65338	0.00217623
FGFR4	205	-0.964002	0.00122497
FIP1L1	289	-0.849144	0.00765994
FKBP15	956	-1.43049	0.00669112
FLCN	9	-1.60205	0.000630068
FLNA	1459	-1.06815	0.00301692
FLNB	2138	-1.17443	0.0019645
FMNL2	171	-0.771215	0.0134228
FN1	2475	-2.60123	0.00217623
FOXK1	445	-1.69873	0.00392117
FOXK1	101	-1.48643	0.00392117
FOXK2	398	-1.0333	0.00402765
FOXK2	30	-1.03615	0.0414816
FTSJ3	644	-0.903944	0.0110979
FUNDC2	151	-2.43209	0.0167172
FYTTD1	23	-1.09621	0.0186847
G3BP1	149	-1.20145	0.00528309
GAB3	372	-0.97845	0.0115675
GAREM	356	-0.820093	0.0167172
GDAP1	11	-1.38869	0.000668885
GIGYF1	137	-2.21181	0.0032794
GIGYF2	201	-0.956005	0.00772306
GIGYF2	236	-0.892357	0.00829029
GJB1	258	-1.32345	0.00246112
GLYR1	32	-1.89946	0.0333275
GOLGA4	93	-0.935093	0.00537789
GOLGA5	116	-0.907427	0.0106527
GOLM1	181	-1.27337	0.00981186
GOLM1	245	-1.49252	0.0288747
GPALPP1	103	-1.68926	0.000123866
GPR39	396	-2.46552	0.0017776
GPR64	891	-1.25471	0.0101928
GPRC5C	29	-2.61247	0.000149259
GPRC5C	68	-2.20121	0.000155902
GRIP1	886	-1.23353	0.000944994
GSTA1	37	-1.43035	0.00251385
GSTA1	202	-2.21918	0.00328272
GTF3C1	667	-2.14194	0.00585695
GTF3C3	43	-1.82446	0.000431776
GTF3C4	611	-1.13154	0.020723
GTPBP4	462	-2.71373	0.0145871
GUCY1A3	58	-1.9474	0.000813089
GYG2	397	-2.55283	0.000259437
H1FX	2	-1.81315	0.0116845
HABP4	108	-1.36614	0.00666588
HACD3	89	-1.48573	0.00133059
HCFC1	6	-1.10607	0.00385802
HDAC1	393	-1.55935	0.00759794
HDAC7	181	-1.093	0.00138056
HDGF	165	-1.64654	0.00385802
HDGF	132	-0.864946	0.00385802
HDGF	133	-0.97716	0.00385802
HDGFRP2	664	-1.34096	0.00819598
HDGFRP2	652	-0.96172	0.00829029
HDGFRP2	454	-1.17344	0.00829169
HDLBP	31	-3.53779	1.41911e-05
HECW1	527	-1.11498	0.00775604
HECW1	1039	-1.94728	0.00833418
HIST1H1B	18	-1.42569	0.00349471
HIST1H1C	36	-1.07705	0.00275363
HIST1H1E	36	-2.11173	0.00321833
HIST1H1E	18	-0.709833	0.0266621
HIST1H4A	48	-1.05073	0.00392117
HIST2H2BE	7	-1.22851	0.00233918
HMGCR	819	-1.13607	0.00217906
HMGCS1	4	-1.34132	0.00414234
HMGXB4	197	-0.978447	0.0210405
HNRNPA1	6	-0.708535	0.0437305
HNRNPC	220	-2.29458	0.000575936
HNRNPH1	104	-1.5278	0.000813089
HNRNPK	284	-1.56881	0.00392117
HNRNPK	379	-1.30364	0.00509452
HNRNPL	52	-1.27258	0.0026742
HNRNPM	481	-1.9913	7.16947e-05
HNRNPM	575	-2.85106	7.16947e-05
HNRNPM	528	-3.16574	7.16947e-05
HNRNPM	452	-2.14206	7.54527e-05
HNRNPM	513	-2.75765	8.42619e-05
HNRNPM	432	-2.42686	8.99183e-05
HNRNPM	86	-2.2217	8.42619e-05
HNRNPU	252	-2.55754	0.000259437
HNRNPUL1	94	-1.97573	0.000123866
HSD17B4	265	-0.880022	0.0244788
HSP90AA1	353	-1.14568	0.00245777
HSP90AB1	226	-1.59323	0.00249746
HSP90AB1	255	-1.20906	0.00313613
HSP90AB1	452	-1.47507	0.00251012
HSPB1	82	-1.08324	0.00235095
HSPB1	15	-1.03842	0.00218367
HSPH1	73	-3.16706	0.000168418
HUWE1	1395	-0.88803	0.00830755
IFI16	153	-1.4213	0.00128466
IFT43	78	-1.09569	0.0141232
IGF2R	2409	-1.22625	0.00256871
IGF2R	2479	-1.37267	0.00256963
IGF2R	2484	-1.04609	0.00256963
ILKAP2	13	-1.26678	0.000774324
INADL	645	-2.24325	0.00028055
IQGAP1	2	-1.80085	0.00388104
IQGAP2	1461	-1.10391	0.0054018
IQGAP2	16	-1.08248	0.0054018
IQSEC1	166	-2.48542	5.32399e-05
IRF2BP1	453	-1.46918	0.0092848
IRF2BP1	436	-1.31955	0.0092848
ISCU	14	-1.53013	0.00052879
ISCU	29	-2.07602	0.000656594
ITFG3	21	-2.04441	0.000668885
ITPR1	46	-3.2542	0.000384714
ITPR3	934	-0.941692	0.00549421
ITPR3	2670	-2.0523	0.00599276
IWS1	73	-0.828882	0.0130986
IWS1	52	-0.952829	0.013121
JUN	73	-0.934528	0.00223018
JUP	665	-1.21009	0.00268192
KANK2	375	-0.958126	0.00871113
KANK2	540	-0.832249	0.00737952
KAT6A	1113	-2.399	0.000307495
KDM3B	798	-0.769067	0.0079373
KIAA0930	247	-0.722766	0.0316183
KIAA1109	3652	-1.28136	0.00632764
KIAA1217	1044	-1.06215	0.00674498
KIAA1462	1281	-0.969399	0.0202882
KIAA1522	604	-0.770755	0.019034
KIAA1598	506	-1.69781	0.00044022
KIAA1671	1701	-0.844489	0.0143942
KIF13B	1410	-1.20669	0.0202695
KLC1	600	-1.81827	0.00123732
KLC2	582	-2.33111	0.0207374
KLC4	513	-0.76749	0.0176449
KLHDC7A	365	-1.57468	0.00700491
KMT2D	4738	-1.23886	0.00159263
KPNA3	60	-2.18396	0.00154801
KPNA5	3	-1.62684	0.00208291
KRI1	177	-1.62171	0.00044022
KRT18	93	-1.46794	0.00223494
KRT18	34	-1.57305	0.00223494
KRT18	15	-1.14097	0.00223494
KRT18	305	-1.61808	0.00223494
KRT18	100	-1.88201	0.00227019
LAD1	177	-2.88165	0.00189972
LARP1	90	-0.890953	0.00813553
LARP1	774	-0.82245	0.00813777
LARP4	651	-1.17599	0.00829029
LARP4B	498	-0.735417	0.0119
LASP1	146	-0.749697	0.0371224
LENG1	59	-1.07306	0.0137055
LEO1	598	-0.747092	0.0108921
LIG1	141	-1.35223	0.00144899
LIG1	66	-1.7923	0.00181126
LIG1	76	-1.59542	0.00146144
LIMA1	132	-1.01873	0.0199597
LIMCH1	10	-1.542	0.0210892
LIMCH1	322	-0.716494	0.0211773
LIN52	28	-0.825887	0.0065553
LMNA	12	-1.2798	0.00264647
LMNA	458	-0.809194	0.0453608
LMO7	1102	-1.17085	0.000904806
LMO7	251	-2.02345	0.000906597
LMO7	209	-1.87253	0.00091354
LMO7	460	-1.29238	0.000990268
LMO7	613	-1.11837	0.0256136
LOC113230	233	-3.2575	2.49535e-05
LRP1	2950	-0.924317	0.0365938
LRRC16A	1331	-0.844568	0.00724724
LRWD1	60	-1.87647	0.00105515
LSG1	252	-0.76839	0.0155884
LSM14A	175	-1.70878	0.0101179
LSR	445	-2.6391	0.0106527
LSR	595	-0.893138	0.0106855
LSR	598	-1.20795	0.00972347
LSR	482	-2.69618	0.0108921
LUC7L	162	-1.76918	0.000656412
LUZP1	932	-0.924848	0.00876073
LUZP1	659	-1.20169	0.0115041
MACF1	4516	-1.9966	0.00159147
MAP1S	631	-1.08899	0.007431
MAP3K2	153	-1.19951	0.0258238
MAP4	375	-1.30948	0.000691408
MAP4	653	-1.58927	0.000691408
MAP4	2218	-1.56229	0.000695277
MAP4K4	981	-2.07863	0.00018386
MAPK14	2	-1.02996	0.00620689
MAPK1IP1L	15	-1.18352	0.0101885
MARCKS	170	-1.15844	0.00336087
MARCKSL1	104	-1.03883	0.00392117
MAST2	74	-2.15451	0.00753852
MATR3	188	-1.4952	0.000460255
MATR3	150	-0.861218	0.0245279
MAVS	152	-1.70108	0.0481477
MAX	2	-3.55583	0.000408581
MBD3	24	-1.04779	0.00215365
MBP	96	-1.24939	0.00138056
MCM2	139	-1.05682	0.00376293
MCRS1	269	-1.42641	0.00101548
MEN1	432	-2.50773	0.000688477
MEPCE	254	-1.08939	0.00781336
MEPCE	152	-1.01729	0.00781336
MFAP1	116	-0.900562	0.00388584
MFAP1	267	-0.862594	0.027766
MFF	129	-1.09231	0.018044
MFF	131	-1.42386	0.018088
MFF	146	-0.7637	0.0154449
MFF	146	-1.34664	0.0154742
MFGE8	42	-3.69777	0.00123738
MGEA5	364	-1.72605	0.00185443
MICAL3	977	-1.22001	0.00959186
MICALL1	578	-2.04531	0.0113533
MICALL2	143	-1.10777	0.0100827
MINK1	763	-1.13301	0.0126962
MKI67	1131	-1.44886	0.00385802
MKI67	374	-1.22349	0.00449444
MLLT4	166	-1.44783	0.00118975
MLLT4	182	-1.95615	0.0258844
MLXIPL	196	-2.2401	0.00137226
MLXIPL	602	-0.79564	0.017269
MLXIPL	614	-2.64163	0.0172939
MLXIPL	361	-0.765666	0.0460822
MME	4	-2.92734	0.00256443
MPDZ	1078	-2.08832	0.000940961
MPHOSPH8	51	-1.58332	0.0182976
MPP1	110	-1.10478	0.00395477
MPRIP	2380	-1.62242	0.000369001
MPST	15	-1.55054	0.00321158
MPST	17	-0.91495	0.00327202
MRE11A	649	-0.93276	0.0359294
MTDH	298	-0.778809	0.00863639
MTDH	568	-0.985459	0.00941656
MTFR1	77	-1.46306	0.00135234
MTFR1L	103	-0.918576	0.0155408
MTM1	18	-2.60751	0.00538433
MTMR10	751	-0.74734	0.02102
MTMR3	497	-1.72618	0.001406
MTSS1L	455	-2.37335	7.16947e-05
MUC5AC	50	-2.38156	0.00394316
MVD	96	-1.49137	0.00129839
MYBBP1A	775	-0.767698	0.0139949
MYBBP1A	11	-1.28099	0.0164144
MYCBP2	3505	-1.92108	0.00251336
MYH10	1972	-1.14993	0.00344521
MYH14	1753	-1.1121	0.00800508
MYH9	1943	-2.14601	0.00343234
MYL12A	25	-1.69688	0.00172627
MYL12A	24	-0.973181	0.0261305
MYLK	305	-1.09861	0.00735725
MYO18A	1970	-1.33114	0.011149
MYO9A	679	-1.42349	0.000527013
N4BP1	300	-1.08621	0.0019645
N6AMT2	2	-1.24721	0.0108921
NA	308	-2.01902	0.00025448
NA	46	-1.8405	0.000233499
NA	107	-1.57038	0.000233499
NA	402	-1.99693	0.000359666
NA	316	-3.99782	0.000384888
NA	945	-1.19933	0.00316376
NA	503	-1.68163	0.0141959
NA	204	-1.24793	0.0203261
NA	22	-1.2104	0.0395644
NAA30	39	-1.42351	0.00554105
NAB1	148	-1.4199	0.000616184
NAPA	156	-0.954024	0.0490088
NAPRT	524	-1.10469	0.00772306
NCKAP5L	763	-0.993393	0.0171605
NCL	563	-1.11405	0.00296546
NCL	619	-1.04419	0.00296546
NCOA2	493	-1.40695	0.000697974
NCOA2	736	-0.987296	0.0318128
NCOA3	857	-1.1998	0.023597
NCOR2	956	-1.55132	0.000616184
NCOR2	1383	-1.01413	0.0250327
NDRG1	2	-0.740385	0.0111161
NELFB	557	-2.32683	0.0109641
NF1	2188	-1.2936	0.00116675
NFRKB	298	-2.33846	0.0075576
NHSL1	1085	-1.43049	0.00669112
NKAP	149	-1.7077	0.000396721
NKTR	79	-2.20674	7.16947e-05
NMT1	47	-2.3721	0.000605924
NOB1	201	-0.745878	0.0208958
NOC2L	672	-1.18588	0.0243767
NOLC1	707	-2.19817	0.000129951
NONO	450	-0.754036	0.0286389
NOP56	570	-1.53165	0.00156292
NOP56	563	-2.0057	0.00159051
NPM1	125	-1.92843	0.00385802
NPM1	254	-1.09389	0.00234508
NPM1	254	-1.00144	0.00234508
NPM1	10	-0.828876	0.0350024
NRBP1	2	-1.22657	0.00102111
NSUN2	507	-0.926817	0.00483932
NUCB1	369	-1.0629	0.00419134
NUCKS1	214	-0.757013	0.0157995
NUCKS1	19	-1.08984	0.0158963
NUCKS1	58	-0.721756	0.0159262
NUF2	247	-2.51139	0.0009311
NUFIP2	652	-0.825887	0.00809534
NUFIP2	230	-0.822531	0.00819598
NUP153	645	-0.939789	0.0460791
NUP214	666	-2.037	0.000429268
NUP98	606	-1.4488	0.000329904
NUP98	595	-1.6633	0.00033115
NUP98	871	-2.57593	0.000378215
OFD1	759	-1.70042	0.00044022
OGFR	315	-0.894391	0.0188525
OGFR	378	-1.5269	0.0188629
OGFR	349	-0.710562	0.0189455
OSBP	351	-0.945972	0.00307024
OSBPL11	189	-0.980066	0.0152453
OSTF1	213	-1.21724	0.0113334
OTUD4	957	-1.17287	0.00415653
OTUD4	958	-1.89256	0.00416706
OTUD7B	100	-0.808992	0.0381204
PA2G4	2	-0.726083	0.0256143
PACS2	423	-1.63083	0.000990268
PAGE4	51	-1.33007	0.027766
PAK2	2	-1.7208	0.00605467
PALLD	182	-2.25599	0.0116168
PALLD	407	-1.1978	0.0109833
PALLD	410	-1.31086	0.0109992
PALM2-AKAP2	350	-3.11513	0.000505607
PARD3B	924	-2.36259	7.16947e-05
PARD6B	11	-1.15376	0.0143942
PARN	561	-1.37363	0.000404095
PARPBP	645	-1.55862	0.000575936
PBDC1	197	-0.744967	0.0141492
PCDH1	1173	-0.852346	0.00438571
PCK2	304	-0.988823	0.00745314
PCLO	906	-0.994198	0.0237623
PCM1	65	-1.49042	0.000691408
PCYT1A	362	-1.39883	0.0044483
PDCD4	457	-0.86053	0.00658352
PDCD5	81	-1.57656	0.00144435
PDE8A	385	-1.15278	0.00189972
PDIA6	425	-0.997765	0.00577309
PDLIM2	161	-1.1669	0.0120985
PDPK1	214	-1.51877	0.000813089
PDS5A	1305	-1.17855	0.00632764
PDS5B	1358	-0.949532	0.017807
PEA15	137	-1.50007	0.00698628
PEA15	125	-1.20352	0.00582065
PGK1	203	-1.69916	0.00271175
PGM1	117	-0.921028	0.0422174
PGRMC1	129	-1.4219	0.00146216
PGRMC1	57	-1.23111	0.00149155
PHC3	568	-1.31003	0.0269142
PHF10	376	-1.83409	0.0425043
PHF2	625	-0.992922	0.0019645
PHF3	195	-1.17767	0.0145871
PHF3	1045	-0.80378	0.0110979
PHF3	1810	-0.981339	0.0130696
PHIP	1783	-0.907053	0.010914
PHKA2	1015	-2.0039	0.00356836
PHKA2	729	-1.2362	0.00359259
PHLDB2	540	-0.795503	0.00915913
PHRF1	1202	-2.13897	0.000190443
PHRF1	936	-1.90401	0.000190443
PHRF1	867	-2.23857	0.00019224
PHRF1	991	-2.08603	0.000204631
PI4KA	230	-1.09309	0.00353508
PI4KB	413	-0.752895	0.0191661
PI4KB	496	-2.20825	0.0191661
PID1	165	-1.08785	0.00794415
PIK3C2A	338	-1.66845	0.000169159
PIK3C2A	259	-1.91466	0.0001703
PITPNM2	998	-1.24712	0.016941
PKD2	756	-0.96768	0.00538433
PKM	37	-0.736896	0.0458601
PKP2	135	-1.18125	0.0139534
PKP2	151	-0.818911	0.0139949
PKP2	183	-1.41277	0.049146
PKP4	314	-1.59338	0.000184076
PLCD3	496	-0.728587	0.00960271
PLCD3	573	-1.4443	0.0113334
PLCG1	66	-0.798796	0.0354178
PLCL1	569	-1.30895	0.00696132
PLCL2	584	-0.855307	0.0345475
PLEC	4245	-1.22475	0.00700928
PLEC	1298	-0.953426	0.00585695
PLEC	1595	-1.36558	0.00701425
PLEC	3893	-0.748322	0.0286389
PLEKHA1	308	-1.10566	0.00668938
PLEKHA6	867	-0.972676	0.00743121
PLEKHA6	448	-1.54681	0.0113334
PLEKHA7	503	-2.57778	0.000220426
PLEKHF1	227	-1.18387	0.0130598
PLEKHF2	16	-0.764064	0.0168886
PLIN3	130	-1.39922	0.00207705
PLXDC2	128	-1.32282	0.00926641
PLXNC1	25	-1.58518	0.000566872
PML	403	-1.88018	0.00332361
PML	527	-1.02452	0.00332361
PNISR	211	-1.38813	0.0108324
PNPLA2	104	-1.6693	0.0122276
POGZ	651	-1.36759	0.00794415
POLD3	201	-2.88031	0.00685363
PPAN	306	-3.05439	0.000149259
PPFIBP2	375	-0.937163	0.0296295
PPHLN1	151	-2.04398	0.00100305
PPIG	672	-1.61649	0.000813089
PPIG	382	-2.13289	0.000813089
PPL	887	-2.01853	0.00176775
PPP1R1A	38	-2.15029	0.00123732
PPP1R3E	16	-0.857588	0.0168826
PPP1R7	12	-2.05568	0.000583445
PPP1R7	24	-1.5849	0.000597573
PPP2R3A	692	-1.04183	0.00423949
PPP2R5C	39	-1.93031	0.00642043
PPP2R5D	565	-2.65797	0.000813089
PPP6R3	324	-1.61141	0.000901295
PRDX6	44	-1.81745	0.0284714
PRKAB1	108	-0.914814	0.0229627
PRKAB2	108	-1.42461	0.0019645
PRKAR1A	83	-2.30454	0.00217623
PRKAR2A	78	-1.93317	0.0032794
PRKAR2A	99	-1.93317	0.0032794
PRKCDBP	62	-1.642	0.000844477
PRKCDBP	56	-1.93787	0.000844477
PRKCE	729	-2.34047	0.00416706
PRKD1	910	-1.32662	0.00753852
PRKD3	742	-1.1111	0.00204769
PROX1	79	-1.04243	0.0120087
PROX1	511	-2.55166	0.0483235
PRPF38B	529	-1.70977	0.0070219
PRPF38B	320	-1.02049	0.00757797
PRPF4B	277	-1.1355	0.00538433
PRRC2A	1219	-0.82779	0.00360057
PSMD2	16	-1.14068	0.0054018
PTGES3	77	-1.62725	0.000605924
PTGFRN	875	-1.18503	0.0191273
PTMA	2	-1.46918	0.000616184
PTPN14	642	-1.41411	0.0060739
PTPN21	637	-1.48863	0.00673433
PTRF	300	-1.28302	0.0381204
PUM2	80	-4.16007	0.0106527
PURB	6	-2.51049	0.0128509
PUS1	133	-1.04115	0.034996
PWP1	50	-1.34299	0.00588893
PYGL	430	-1.2751	0.000873497
PYGO2	302	-0.737824	0.031434
RAB11FIP5	307	-1.80877	0.000220426
RAB8A	185	-1.05311	0.00392117
RABGAP1	996	-1.0178	0.0429764
RABGGTB	3	-1.60972	0.0276183
RAF1	43	-1.1386	0.00217906
RALY	119	-1.81346	0.020698
RANBP2	1456	-1.4485	0.00385245
RANBP2	2900	-1.15739	0.00385802
RANBP2	955	-1.0659	0.0463022
RANBP3	260	-2.06407	0.000603483
RAVER1	463	-0.794863	0.0238463
RB1	37	-1.21885	0.00233682
RB1	249	-1.46547	0.00233682
RBBP6	899	-2.37718	0.000288205
RBBP6	1217	-2.37718	0.000288205
RBBP6	1366	-1.68499	0.000288205
RBM10	788	-0.860023	0.00394316
RBM12B	710	-0.926861	0.0093536
RBM15	612	-2.57799	5.32399e-05
RBM15	656	-2.0234	5.32399e-05
RBM15	524	-0.92683	0.0252116
RBM17	123	-1.14319	0.00725134
RBM17	137	-1.93061	0.00726292
RBM23	149	-0.75908	0.00849434
RBM25	703	-0.985613	0.00376293
RBM25	677	-2.7003	0.00383345
RBM26	127	-0.850609	0.00676048
RBM27	447	-1.20721	0.0297099
RBM33	205	-0.826303	0.0139697
RBM33	765	-0.968658	0.0116752
RBM34	17	-1.43971	0.00044022
RBM39	136	-1.7255	0.00110836
RBM39	117	-1.81	0.00112237
RBM8A	56	-0.792681	0.0422365
RBMX	208	-1.29348	0.00348069
RBMX	352	-0.864057	0.00348069
RBMXL1	351	-1.01422	0.0116168
RCC1	11	-1.22078	0.00290811
RCHY1	208	-0.846369	0.0124456
RCOR1	260	-1.05037	0.0206308
REEP3	242	-1.02619	0.007915
REPS2	114	-0.910681	0.0122174
RFTN1	414	-1.96269	0.00138656
RFTN1	163	-1.80149	0.00114433
RFTN1	184	-1.5333	0.00140383
RHBDD1	105	-1.28473	0.0125839
RHBDF1	390	-1.43868	0.0115675
RICTOR	1302	-1.3314	0.00763577
RICTOR	21	-1.15329	0.00819598
RIF1	1688	-0.957255	0.00676629
RIF1	2205	-1.01669	0.00802814
RIPK1	274	-0.916655	0.00538433
RMDN3	212	-1.18205	0.00125794
RNF113A	6	-2.22113	0.00175083
RNF169	693	-1.12631	0.012947
RNF169	403	-1.34234	0.013002
RNF216	341	-0.883211	0.0179109
RNF31	367	-0.846318	0.0325954
ROCK2	689	-2.12791	0.000813089
RPL14	139	-1.07179	0.00385802
RPL18A	32	-1.23484	0.00144442
RPL24	83	-0.771957	0.0280004
RPL27A	11	-2.28417	0.00087231
RPL3	13	-1.22606	0.00348069
RPL34	12	-1.97814	0.00392117
RPL37A	21	-1.81784	0.000813089
RPL4	295	-1.32088	0.00348069
RPLP0	304	-1.22823	0.00223018
RPLP1	102	-2.09454	0.00218367
RPLP1	105	-1.25511	0.00220224
RPP30	251	-1.39181	0.00392117
RPRD2	1062	-0.92568	0.00680926
RPRD2	556	-1.85592	0.0113334
RPRD2	686	-2.21661	0.0286618
RPS27L	94	-1.15183	0.00128404
RPS6KA1	221	-1.56985	0.00083268
RPS6KA1	369	-1.27378	0.00083268
RPS6KA3	198	-3.23625	0.000512528
RPS6KA3	686	-1.48178	0.000514555
RPUSD2	35	-2.36483	6.35847e-05
RRAS2	109	-0.879706	0.0466837
RRBP1	959	-0.722445	0.0191661
RRP1B	227	-2.10245	0.00669691
RRP8	223	-1.37049	0.000921397
RSF1	1093	-2.36658	0.0156344
RSL1D1	361	-0.889466	0.0340682
RTKN	543	-0.897442	0.0165131
RTKN	106	-0.773856	0.0401037
RTN4	7	-0.752728	0.0172939
SAAL1	6	-1.9788	0.000901565
SAFB	535	-1.14196	0.0059389
SAFB2	374	-1.32447	0.007071
SART1	448	-1.04363	0.00178206
SASH1	813	-2.52467	0.00204769
SASH1	90	-0.889273	0.0396438
SCAF1	239	-0.943067	0.0405598
SCAF11	416	-1.64041	0.000994705
SCAMP3	32	-2.04868	0.0016005
SCAMP3	76	-1.2556	0.0016005
SCFD1	211	-0.709269	0.010914
SCML2	106	-1.48934	0.00144435
SCRIB	1486	-2.27658	0.000224978
SCRIB	1475	-2.02419	0.000190443
SCRIB	1378	-2.09128	0.000190443
SDAD1	548	-1.68397	0.000696039
SDF4	357	-1.33483	0.0397413
SEC22B	137	-3.44422	0.00199801
SEC31A	532	-1.56698	0.000656594
SENP2	51	-0.980483	0.044866
SENP3	169	-0.890604	0.0161473
SEPT11	9	-3.12792	0.000656594
SEPT2	253	-1.34418	0.00609364
SEPT7	192	-1.03804	0.0251655
SEPT9	30	-1.22879	0.0201274
SEPT9	11	-0.723109	0.0201945
SEPT9	85	-0.763832	0.0408394
SET	7	-1.27579	0.00493399
SF3B1	211	-1.20745	0.026185
SFSWAP	909	-0.937842	0.0466887
SH2D4A	261	-1.31495	0.0167172
SH3BGRL2	103	-0.868907	0.023597
SH3KBP1	210	-0.827035	0.0066333
SH3PXD2A	965	-0.767004	0.0446764
SHANK2	581	-1.01525	0.0438101
SHC1	29	-1.23963	0.0032794
SHROOM1	166	-1.66279	0.000450489
SHROOM1	224	-2.66109	0.00057016
SIK3	545	-1.46658	0.00117114
SIK3	463	-0.878709	0.0274169
SIN3A	832	-1.03861	0.0131229
SIPA1L1	1487	-1.37992	0.00175083
SIPA1L1	1564	-1.24283	0.00175753
SLC12A2	994	-1.97908	0.00115413
SLC16A1	498	-1.12745	0.00385802
SLC22A1	470	-1.10395	0.026143
SLC26A6	644	-2.14456	0.000155902
SLC35B2	294	-0.994805	0.0106378
SLC4A1AP	258	-1.74263	7.16947e-05
SLC4A4	985	-1.11186	0.0237576
SLC4A9	177	-1.07472	0.0126587
SLC9A1	796	-1.28165	0.00296627
SLC9A1	703	-1.5105	0.00326471
SLC9A1	693	-0.710182	0.0354232
SLC9A3R1	280	-2.08921	0.00159263
SLC9A3R1	2	-1.46908	0.00159263
SLTM	289	-0.744193	0.0191661
SLTM	553	-0.720164	0.0180563
SLU7	215	-2.14763	0.00210632
SMAD2	8	-1.00752	0.0246745
SMARCA2	1377	-1.98234	0.000220426
SMARCA5	66	-2.61834	0.00182131
SMARCC1	310	-1.91383	0.0113334
SMARCC2	283	-2.00272	0.000990268
SMC5	35	-1.11375	0.00936282
SNIP1	35	-1.15239	0.0106205
SNRNP70	130	-1.23693	0.00256443
SNRPD2	2	-1.2555	0.00144435
SNTB1	87	-1.7919	0.0066333
SNTB2	95	-1.03569	0.00576522
SNW1	224	-1.44335	0.0054018
SNX3	50	-1.30063	0.00184983
SON	94	-1.78848	0.00285454
SON	1378	-0.847577	0.00288485
SORBS2	359	-1.86789	0.00137226
SORBS2	40	-2.22021	0.0345066
SORBS2	9	-2.28883	0.0467987
SORBS3	6	-1.11177	0.00189972
SOWAHB	271	-1.70042	0.00044022
SOX6	126	-1.12616	0.00345928
SP100	157	-1.37487	0.00343141
SP3	5	-1.95871	0.000401312
SPAG9	203	-1.95366	0.000109523
SPANXB1	13	-0.724416	0.0175378
SPEN	1278	-1.45007	0.0156344
SPEN	1287	-0.879263	0.0135967
SPTAN1	1197	-1.97354	0.00018386
SPTBN1	2358	-1.13558	0.00395647
SPTBN1	2102	-1.36083	0.00397834
SRCIN1	1021	-2.86648	8.5545e-05
SRPK1	67	-1.37513	0.000656594
SRRM1	747	-1.61412	0.000467155
SRRM1	397	-1.43632	0.000472974
SRRM1	883	-1.70849	0.000472985
SRRM1	426	-2.24181	0.000472985
SRRM1	458	-2.20837	0.00047393
SRRM1	547	-1.47464	0.000491499
SRRM1	606	-1.90491	0.000494364
SRRM1	625	-1.84381	0.000494364
SRRM1	260	-1.66218	0.000616184
SRRM1	220	-0.804214	0.0246745
SRRM1	765	-2.6433	0.0311894
SRRM2	2132	-0.726815	0.0214896
SRRM2	2702	-0.906737	0.0229484
SRRM2	353	-1.01619	0.0215071
SRRM2	1132	-0.916765	0.0251841
SRRM2	1387	-0.738926	0.0217974
SRRM2	2272	-2.35184	0.0217974
SRRM2	1492	-1.07568	0.041171
SRRM2	1511	-1.94144	0.0303316
SRRM2	983	-0.908554	0.0303806
SRRT	4	-1.08046	0.0142801
SRRT	74	-1.67876	0.0153163
SRRT	136	-1.43373	0.0191661
SRSF10	133	-1.41831	0.002013
SRSF11	396	-0.983423	0.0046008
SRSF2	2	-2.21538	0.00137552
SRSF4	431	-1.29185	0.00538433
SRSF9	211	-1.34552	0.00553881
SSB	366	-0.988598	0.00223018
SSFA2	737	-1.89036	0.000834483
SSFA2	92	-1.43159	0.000843828
SSH3	37	-0.838258	0.0107363
SSR1	268	-2.29581	0.000307495
SSRP1	444	-1.21322	0.00443186
STARD10	238	-2.32473	0.000934373
STARD3NL	39	-2.12378	0.000750352
STAT1	727	-0.78686	0.0459708
STAT3	727	-1.14098	0.00352004
STBD1	211	-0.824689	0.0453608
STK10	438	-1.43472	0.00203229
STK11IP	761	-0.990762	0.0113198
STK24	4	-2.10326	0.000616184
STMN1	16	-1.16652	0.00277576
STMN1	25	-1.2683	0.00344322
STRIP1	335	-0.749162	0.00680141
STRN	233	-1.64804	0.00181461
STRN3	229	-1.5714	0.00107021
STT3B	498	-0.783232	0.0106855
STUB1	19	-0.797304	0.0244294
STX6	2	-1.22362	0.00181126
SULT2A1	251	-0.989078	0.00423949
SUMO1	2	-2.30162	0.000614721
SUPT5H	666	-1.44541	0.00149616
SURF6	138	-0.881301	0.00203214
SVIL	542	-1.44406	0.00210632
SVIL	245	-1.32987	0.00210632
SYAP1	248	-0.752515	0.0294193
SYNE1	7900	-2.33798	0.000155902
SYNPO	589	-0.75419	0.00972347
SYNPO	441	-1.12579	0.00972347
SYNPO	894	-0.846384	0.00972347
SYNPO	19	-0.994476	0.00974436
SYNPO	304	-0.712588	0.0482255
TACC2	304	-2.13753	0.000655212
TAF3	183	-1.02036	0.0072151
TAGLN2	163	-0.991	0.00348069
TALDO1	237	-1.73807	0.0009311
TAOK2	9	-1.26571	0.0208702
TAOK3	324	-1.30054	0.017089
TBC1D10B	678	-2.1346	0.00637838
TBC1D25	506	-1.50409	0.00635932
TBC1D4	588	-2.22487	0.00182131
TBC1D4	591	-0.912654	0.00184653
TCEA1	100	-0.763877	0.0433033
TCEA3	78	-0.738855	0.0338843
TCOF1	906	-1.61736	0.000691408
TCOF1	1312	-1.79509	0.000691408
TDRP	173	-0.790502	0.0408672
TERF2	109	-1.19299	0.0325954
TEX2	295	-1.31172	0.00932711
TFIP11	210	-0.763832	0.0408394
THOC5	328	-1.71909	0.0303316
THRAP3	243	-2.04917	0.000343249
THRAP3	248	-2.32021	0.000404095
THRAP3	698	-1.39072	0.000358002
THRAP3	575	-1.46374	0.000358002
THUMPD1	86	-2.47373	0.00138677
TJP1	912	-1.3265	0.00106224
TJP2	266	-1.09782	0.0206308
TJP2	244	-1.04517	0.0194192
TJP2	1159	-0.821261	0.0194675
TJP2	130	-0.927731	0.0195972
TKT	295	-1.81885	0.0033172
TKT	287	-1.52375	0.0266876
TLN1	2040	-0.85724	0.0229689
TLN2	1843	-0.784948	0.0303806
TMEM131	1649	-2.64502	0.011082
TMEM87A	479	-0.708824	0.00981186
TMX1	247	-0.70565	0.0160778
TNKS1BP1	672	-1.06348	0.0211773
TNKS1BP1	1620	-0.821733	0.0156899
TNKS1BP1	1621	-2.24911	0.0147833
TNKS1BP1	1103	-1.80686	0.0147933
TNKS1BP1	221	-1.01042	0.014815
TNKS1BP1	1385	-0.752208	0.0148189
TNKS1BP1	1666	-0.855234	0.0148189
TNKS1BP1	429	-1.32294	0.0150358
TNKS1BP1	836	-1.25441	0.015068
TNKS1BP1	691	-0.912693	0.0150841
TNKS1BP1	1533	-0.742747	0.0161404
TNRC18	1857	-1.3236	0.00166825
TNRC18	2033	-1.31793	0.00137367
TNRC18	2146	-0.815899	0.0259577
TNS1	1045	-2.39602	0.000259437
TNS1	1302	-1.59496	0.000259437
TNS1	591	-1.64322	0.000259437
TNS1	1439	-2.21839	0.000324577
TNS1	1506	-1.28239	0.000274454
TNS3	776	-2.36496	0.000934373
TNS3	332	-3.27736	0.00079118
TNS3	1154	-0.792938	0.007431
TOE1	5	-2.06485	0.0119
TOMM22	15	-0.994905	0.0205132
TOMM70A	91	-2.72906	0.00204769
TOP1	10	-1.16418	0.00256575
TOP2A	1213	-0.922917	0.00256575
TOP2A	1525	-0.952506	0.00256867
TOP2B	1608	-0.872669	0.00419134
TOP2B	1545	-0.837124	0.0362268
TP53BP1	1362	-1.11281	0.00489235
TP53BP1	500	-1.11628	0.00538433
TP53BP1	265	-1.37875	0.00494183
TP53BP1	366	-1.32693	0.0049425
TPD52	136	-0.84932	0.00392117
TPD52L1	120	-1.27521	0.0472516
TPI1	21	-1.55074	0.00392117
TPR	2155	-1.22515	0.0032794
TRIM24	1008	-1.3646	0.00172627
TRIM28	489	-2.54275	0.00554704
TRIM28	473	-0.988189	0.00627738
TRIM3	7	-1.30618	0.00199801
TRIM33	880	-1.12325	0.00117114
TUBA1C	48	-2.59235	0.00117114
TUSC1	153	-2.27564	0.0075576
TWISTNB	316	-1.45516	0.00811007
TXNRD3	4	-1.71146	0.000259437
U2AF2	79	-1.1765	0.00348069
U2AF2	2	-3.80986	0.0032794
UBA1	46	-0.9954	0.00310414
UBL7	174	-1.78029	0.00136213
UBR5	321	-1.3582	0.000679476
UFD1L	299	-0.898488	0.0113334
UGP2	13	-1.06908	0.00627738
UGP2	2	-1.52592	0.00674498
USP10	576	-2.54704	0.00669691
USP20	132	-0.887844	0.0221301
USP24	2047	-0.994067	0.0311195
USP36	742	-2.32142	2.49535e-05
USP39	82	-1.73006	0.000616184
VAMP4	30	-1.33046	0.00199743
VASP	8	-1.15407	0.00144174
VCL	721	-1.7441	0.00345547
VCP	3	-0.732997	0.0359294
VGLL4	59	-3.56283	2.49535e-05
VPS11	803	-1.95251	7.16947e-05
WAC	466	-0.894023	0.0140931
WARS	467	-2.00736	0.00317039
WBP11	237	-0.794043	0.0421758
WDR26	113	-1.62728	0.00118367
WDR33	7	-1.28111	0.0161473
WDR44	50	-1.81219	0.00663804
WDR44	403	-0.89309	0.00666588
WDR47	284	-0.882998	0.0323985
WDR55	14	-1.51464	0.000717535
WDR74	14	-1.41413	0.0009311
WDR77	5	-0.700674	0.0295519
WIPF2	85	-3.33327	0.0114814
WWP2	211	-1.39654	0.00150018
XRN2	423	-1.25375	0.0156344
XRN2	372	-1.20088	0.0208958
YRDC	37	-1.54746	0.00863639
YTHDC1	308	-1.35588	0.00172154
ZBTB7A	549	-1.50348	0.00210632
ZC3H13	198	-2.62086	0.00671698
ZC3H13	993	-1.53365	0.00673036
ZC3H14	515	-2.6324	0.00757687
ZC3H14	409	-0.701542	0.0075953
ZC3H3	775	-1.33442	0.0287711
ZCCHC17	52	-2.14379	6.8192e-05
ZCCHC8	420	-1.44919	0.00745314
ZCRB1	114	-1.44653	0.00106834
ZDHHC5	380	-0.741213	0.0145871
ZDHHC5	621	-0.770629	0.0146136
ZFR	1054	-0.979275	0.0122177
ZFYVE19	331	-1.02527	0.00133678
ZFYVE19	286	-0.954652	0.0122177
ZMYND8	695	-2.91782	5.32399e-05
ZNF148	665	-1.09871	0.0421222
ZNF22	49	-1.61282	0.00278801
ZNF316	112	-2.81656	0.00044022
ZNF318	1945	-2.13075	0.00759794
ZNF318	173	-0.766005	0.0072151
ZNF446	3	-2.40589	2.80585e-05
ZNF608	1453	-1.60971	0.0208958
ZNF609	491	-1.43031	0.00161292
ZNF638	605	-2.28376	0.00556493
ZNF655	12	-1.71486	0.000616184
ZNF687	1057	-0.947813	0.00960271
ZNF740	44	-1.00336	0.0102515
ZNF830	85	-2.14205	0.00138056
ZNRF2	135	-0.867863	0.0105786
ZRANB2	153	-1.21781	0.00254854
ZRANB2	120	-1.91285	0.00209731
ZSCAN29	153	-2.02314	0.000176888
ZYX	344	-1.06764	0.00615888

## Sheet: SB vs Veh_Up
Monophosphosites					Diphosphosites
SB203580 vs Veh up-regulated phosphosites					SB203580 vs Veh up-regulated phosphosites
Gene Symbol	Phosphosite	logFC	adj.P.Val		Gene Symbol	Phosphosite	logFC	adj.P.Val
DLG1	586	3.10292	0.000155902		NONE
EHBP1	401	0.954112	0.0441254

## Sheet: MCLR+SB vs Veh_Down
Monophosphosites					Diphosphosites
MCLR + SB vs Veh down-regulated phosphosites					MCLR + SB vs Veh down-regulated phosphosites
Gene Symbol	Phosphosite	logFC	adj.P.Val		Gene Symbol	Phosphosite	logFC	adj.P.Val
ACTL8	52	-1.19662	0.029766		EIF5B	113	-1.55357	0.0034631
AHCYL1	2	-1.61656	0.000605723		SLC26A6	644	-1.51842	0.0034631
AHNAK	5110	-1.67088	0.00458677		SRRM1	747	-1.35331	0.0034631
AHNAK	1068	-1.90848	0.00680069		SRRM1	397	-1.35331	0.0034631
AIM1	818	-6.40815	3.17249e-06		SRRM1	458	-1.57706	0.00662891
AKAP13	1858	-1.38427	0.00537111		SRRM1	460	-1.57706	0.00662891
AKAP2	624	-0.711279	0.0439455		SRRM1	388	-0.894212	0.0243805
AKR7A2	255	-3.83687	0.000612332		PPP1R7	24	-1.04579	0.0266314
ANXA2	26	-0.948462	0.00138978		PPP1R7	27	-1.31726	0.0333743
ARL6IP4	332	-1.49826	0.0135378		RANBP3	40	-0.759933	0.0361363
ATG9A	828	-3.18054	0.0101164		EIF4B	406	-0.759933	0.0361363
ATXN2L	111	-0.760099	0.0176195
BAZ1B	1338	-0.782678	0.0376256
CAMKK2	100	-0.863638	0.0205268
CCDC167	42	-0.737683	0.0342708
CCNL2	338	-0.738618	0.0225855
CDK17	146	-1.88954	0.000169378
CENPB	156	-1.32333	0.00138978
CGN	332	-1.36804	0.0368354
CHAMP1	476	-1.48856	0.0195776
CLMN	301	-0.803237	0.0197369
EGFR	1121	-2.57492	7.71336e-05
EIF3C	39	-4.27677	3.73958e-05
EPB41L4A	389	-1.03393	0.0313087
FERMT2	159	-0.822257	0.0189276
GIGYF2	236	-0.960083	0.00932349
GSTA1	202	-1.32333	0.00149537
KIF13B	1410	-0.890147	0.0321078
KLC2	582	-0.734539	0.0279125
LARP1	774	-0.80556	0.00915339
LARP4	651	-1.87673	0.0102407
MAP1S	631	-1.13448	0.00946087
MAP3K2	331	-1.29081	0.0459795
MARCKSL1	104	-0.98203	0.0028275
MEN1	432	-1.8274	5.77535e-05
MICAL3	977	-0.842322	0.010063
MPP1	110	-1.63255	0.00342404
NCKAP5L	763	-1.19395	0.0312647
NCOR2	956	-3.93678	4.64424e-05
NUCKS1	19	-1.34317	0.030246
PA2G4	2	-1.55235	0.0414724
PDLIM2	161	-2.07914	0.0198812
PHIP	1783	-1.16263	0.0169114
PKP2	151	-1.09138	0.0381741
PRPF38B	529	-0.948293	0.00845379
RBM39	117	-2.68981	0.000307941
SCFD1	211	-0.957454	0.0175935
SENP3	169	-0.864453	0.043735
SH2D4A	261	-1.77603	0.0322478
SNIP1	35	-0.807488	0.0168269
SNW1	224	-0.941998	0.00587494
SPANXB1	13	-0.749944	0.0326332
SPEN	1287	-0.840575	0.0235042
SRRT	74	-0.831356	0.0258258
TBC1D10B	678	-1.37853	0.0113744
TMEM131	1649	-2.21854	0.0173723
TNKS1BP1	836	-0.736234	0.0284074
TNKS1BP1	1533	-2.22953	0.028737
USP24	2047	-0.759165	0.0428757
VCL	721	-2.02864	0.00352798
VPS11	803	-6.96316	4.91294e-07

## Sheet: MCLR+SB vs Veh_Up
Monophosphosites					Diphosphosites
MCLR + SB vs Veh up-regulated phosphosites					MCLR + SB vs Veh up-regulated phosphosites
Gene Symbol	Phosphosite	logFC	adj.P.Val		Gene Symbol	Phosphosite	logFC	adj.P.Val
AAAS	371	1.86766	0.000169378		EIF5B	107	1.95612	0.00199652
AAK1	456	3.00809	1.07253e-06		THRAP3	248	1.52336	0.0034631
AAK1	249	2.6851	1.10638e-06		NA	316	1.52336	0.0034631
ABCC2	283	0.845667	0.0180364		SRRM1	883	1.66883	0.0034631
ABCC2	938	1.09769	0.0181288		SRRM1	426	1.65967	0.0034631
ABCF1	166	1.43902	0.0151934		SRRM1	384	1.00572	0.0166205
ABLIM1	646	1.80603	0.0001792		SRRM1	569	1.69384	0.0243805
ABLIM3	372	1.43293	0.000827597		SRRM1	571	0.706844	0.0243805
ABLIM3	503	1.37256	0.000828376		SRRM1	592	0.706844	0.0243805
ABLIM3	504	1.21607	0.000978938
ACLY	481	1.18524	0.00310655
ACSL1	620	1.60766	0.00261992
ACSL1	410	1.42164	0.00262929
ADAM9	758	1.05339	0.00557415
ADD1	726	1.20649	0.00245778
ADRB2	246	1.42259	0.00139951
ADRBK1	670	1.00364	0.00217963
AGPAT9	68	0.95467	0.00844953
AHNAK	93	2.41304	0.000103809
AHNAK	332	0.989658	0.00463923
AHNAK	4850	1.36605	0.00465431
AHNAK	2397	1.04288	0.00426161
AHNAK	5752	0.905713	0.00432296
AHNAK	177	0.993903	0.00432296
AHNAK	4986	1.02572	0.0043672
AHNAK	5830	1.06404	0.00487444
AHNAK	5731	0.870592	0.0044667
AHNAK	5448	1.03246	0.0044855
AHNAK	5031	1.02275	0.00449604
AHNAK	135	1.07378	0.00449604
AHNAK	210	0.901949	0.00449604
AHNAK	4908	0.965682	0.00455809
AHNAK	5099	1.28536	0.00456083
AHNAK	3426	0.948611	0.00457034
AKAP17A	537	1.66405	0.00364608
ALDH1A1	413	1.16951	0.00111596
ALDH3A2	293	2.1979	0.000411961
ALS2	483	0.892316	0.0219777
AMN	426	0.725581	0.0257891
AMPD2	139	1.5779	0.000212076
ANK3	1444	1.10395	0.00513716
ANKIB1	737	0.880899	0.0368354
ANKRD11	2374	0.895395	0.00925945
ANKS1A	641	3.35455	1.0863e-05
ANKS6	20	3.0484	1.48808e-06
ANO6	891	1.01169	0.00761713
ANP32A	17	0.944918	0.00270542
AP3D1	489	1.09021	0.000459422
AP3D1	9	1.64022	0.00052113
ARFGEF2	227	1.11782	0.046217
ARFIP1	132	1.10036	0.00310655
ARHGAP12	545	0.918474	0.00727681
ARHGAP29	1029	0.95071	0.00771523
ARHGEF11	1195	2.23279	0.000484222
ARHGEF12	22	0.742671	0.0361946
ARHGEF12	41	0.749943	0.0342044
ARHGEF16	107	0.981076	0.00870312
ARHGEF26	222	1.07728	0.0191823
ARHGEF6	530	1.18913	0.00714127
ARHGEF6	334	1.10565	0.00658531
ARHGEF7	619	2.88945	9.5821e-06
ARHGEF7	516	1.9674	9.01389e-06
ARHGEF7	340	2.2198	9.01609e-06
ARL3	5	1.09902	0.00251887
ARNT	77	2.53387	2.35325e-05
ASAP2	701	1.95261	0.00052113
ASMTL	239	1.26748	0.000927175
ATP13A3	790	2.68801	8.14329e-06
ATP2A2	663	1.31748	0.00176138
ATP2B1	1119	2.59715	0.00194142
ATP2B1	17	1.18476	0.00194836
ATXN1	775	1.14503	0.00317391
ATXN2L	449	0.938827	0.0177651
BAD	118	1.14158	0.0186539
BAD	134	1.22376	0.0199875
BAG6	994	6.53277	1.01426e-08
BAG6	1003	6.79945	1.13236e-08
BAHD1	121	2.12911	0.0159369
BAZ1A	1381	0.73127	0.0325832
BCKDHA	381	1.50364	0.000142578
BCL9L	750	1.75107	0.0111369
BCLAF1	177	1.54465	9.23257e-05
BCLAF1	512	1.38117	9.25189e-05
BCLAF1	531	1.60983	9.25189e-05
BCLAF1	397	1.5955	9.47664e-05
BCLAF1	658	1.65588	0.000111161
BCLAF1	268	1.71958	9.63974e-05
BET1L	9	3.22123	1.79544e-06
BICC1	679	0.793923	0.0297702
BIVM-ERCC5	609	3.64493	5.60951e-06
BOD1L1	3029	1.0407	0.0163951
BOD1L1	800	2.78591	0.0164959
BRD4	1117	1.46211	0.000724071
BSG	166	3.28112	1.23798e-07
BTN2A2	312	0.762302	0.00968043
BUD13	271	1.11163	0.0226634
BUD13	163	2.41932	0.0230985
BUD13	325	0.876597	0.0233876
BYSL	98	1.50482	0.000179971
C1ORF226	292	2.89529	1.82657e-05
C3	672	1.64175	0.000992237
C7ORF50	175	2.50267	4.9836e-05
C9ORF142	152	0.774163	0.0250906
C9ORF78	261	0.729374	0.03384
CALD1	196	0.947622	0.00390082
CALD1	12	1.56238	0.00390082
CAMK2D	319	1.31752	0.00578537
CAMK2D	287	0.700902	0.0494885
CANX	475	1.01956	0.0022544
CARHSP1	52	0.973452	0.0449131
CASC4	247	1.94765	9.21452e-06
CAV1	6	5.27146	6.01164e-05
CAV1	37	1.68221	0.00419693
CAV1	2	4.35679	0.00600826
CBX8	311	0.78078	0.0311618
CCDC130	40	1.86644	0.00185677
CCDC137	18	1.43844	0.000325147
CCDC86	58	1.05132	0.044695
CCDC86	91	1.07641	0.0301053
CCNK	340	1.55201	0.000191048
CCNL2	369	1.98538	0.0225421
CCNYL1	274	0.8435	0.0143662
CDC37	13	1.35745	0.00781936
CDC42BPA	735	5.0085	1.45948e-06
CDC42BPB	868	0.771397	0.0488279
CDC42EP4	174	1.12176	0.0292236
CDH11	588	1.55105	0.000278433
CDK11B	234	2.31472	1.98888e-06
CDK13	833	0.707007	0.0482546
CDK13	502	0.903633	0.0483704
CDK14	95	1.39084	0.000827597
CDK16	119	2.22457	5.70475e-05
CDK18	89	2.94427	0.00403498
CDK7	71	1.96857	4.39829e-05
CDKN1A	130	1.04412	0.00258583
CFL1	3	0.860429	0.00215878
CGNL1	283	1.0411	0.00477418
CHAMP1	416	1.11882	0.0195127
CHAMP1	204	0.712553	0.0196183
CHMP3	134	1.11158	0.0455609
CIC	1609	1.87711	0.000325316
CIC	768	1.79903	0.000373442
CIC	1405	2.29862	0.00037936
CLASRP	285	2.93039	1.10638e-06
CLIP2	923	1.10198	0.0381043
CLN6	7	3.01284	3.24231e-06
CLNS1A	102	1.19044	0.00344827
CNOT2	165	1.64584	0.000169378
COBL	707	1.66575	0.000340402
COG4	6	0.732733	0.0310079
COL19A1	81	1.05506	0.00701303
COPA	22	2.87104	1.0863e-05
CSTF3	65	1.85617	0.000126314
CTDP1	672	3.01892	1.22645e-06
CTNNA1	641	0.962164	0.00237046
CTNNB1	675	2.78802	5.68408e-06
CTNND1	346	1.4163	0.000763943
CTNND1	349	2.19967	0.00068811
CTNND1	352	1.60925	0.000916105
CTNND1	268	1.20723	0.000697137
CTR9	970	1.13104	0.00908445
CUL4A	10	3.21707	2.12732e-07
CUX1	1349	3.36842	7.21295e-06
CXORF23	192	2.59226	2.32812e-05
CXORF23	139	2.58439	1.98411e-05
CXORF67	229	1.04799	0.0118744
CXORF67	397	0.867017	0.0145648
CXORF67	412	1.09278	0.0120843
CXORF67	105	1.29711	0.0220866
DAPK2	299	2.2263	0.0378788
DBI	2	1.21264	0.00132838
DCAF8	253	2.10456	0.000212044
DDB2	26	4.82656	1.23798e-07
DDB2	24	5.19416	1.31353e-07
DDI2	194	1.79605	0.00888325
DDX21	89	1.58379	0.0324077
DDX24	39	2.21439	0.000188389
DDX46	804	2.92665	1.83999e-06
DDX51	83	1.28591	0.0156513
DDX52	22	5.29416	4.52189e-08
DDX54	782	0.929229	0.0159654
DDX55	513	1.57495	0.000142578
DEF8	380	0.982846	0.00932349
DENND1A	592	0.986924	0.0161215
DFFA	315	1.23726	0.00047819
DGCR14	292	0.937176	0.0226621
DHCR7	14	1.44432	8.96321e-05
DIS3L2	875	1.29578	0.0232797
DKC1	485	1.66866	0.00070185
DKC1	513	1.41463	0.000716456
DKFZP586F0420	70	2.03367	0.000731201
DLG1	586	4.47102	1.4903e-06
DMTN	333	1.2399	0.00415418
DNAJC17	112	3.64701	0.000262085
DNPH1	28	1.54282	0.000614936
DOCK5	1766	0.711463	0.0305187
DPYSL2	614	0.999288	0.0479749
DPYSL3	102	1.38352	0.00622878
DSG2	680	1.10406	0.00666152
DSP	22	1.40468	0.00172168
DSTN	3	1.66484	0.00319779
DUSP9	16	1.12274	0.0236193
DYNC1LI1	207	0.806576	0.0491382
EAF1	165	0.760701	0.0194501
EBAG9	36	1.73771	0.000117251
EDC3	18	1.63708	0.000275697
EDC4	6	0.921815	0.00899759
EEF1B2	106	1.66484	0.00217728
EEF1D	162	2.96689	1.07253e-06
EEF2K	18	1.53644	0.000431164
EEF2K	500	1.43498	0.000436278
EEPD1	173	1.38613	0.00993597
EEPD1	25	1.08609	0.0108566
EFR3A	721	3.07931	3.8802e-06
EFTUD2	19	1.12192	0.00802556
EHBP1	987	1.94161	0.0147874
EHBP1	716	3.49083	0.0161112
EHBP1	964	1.13876	0.0229011
EHD2	438	0.714579	0.0340041
EIF2B1	7	1.48984	0.000247794
EIF2S2	2	1.71582	0.0019891
EIF4B	406	2.31007	7.39476e-05
EIF4B	602	1.82132	6.45201e-05
EIF4G1	1170	1.9101	5.86609e-05
EIF4G1	1192	1.55289	5.38766e-05
EIF4G1	1557	2.0116	5.44999e-05
EIF4G3	494	4.46879	1.4903e-06
EIF5B	113	4.85775	5.83096e-08
EIF5B	164	4.63199	1.23798e-07
EIF5B	214	4.03163	1.23798e-07
ELAC1	146	2.79683	0.000371793
ELAVL1	202	0.731015	0.00704681
ELMSAN1	461	4.09788	1.50458e-06
ENO1	419	1.1892	0.00130156
ENO1	79	3.51133	0.00146483
ENSA	2	3.64493	5.60951e-06
ENSA	67	2.04709	0.000567574
EPB41L1	510	2.97713	1.92736e-06
EPB41L1	783	2.81364	2.19479e-06
EPB41L3	448	4.09569	1.22645e-06
EPS15	662	3.81401	3.0507e-05
ERBB3	170	2.38222	0.00016664
ERBB3	289	2.81445	0.000191232
ESF1	198	0.713098	0.0297219
EXOSC2	124	1.96549	1.9965e-05
F11R	264	4.2782	4.91294e-07
FAM122A	76	1.52937	0.0204741
FAM126B	430	1.19025	0.0125884
FAM134A	385	0.943144	0.0157321
FAM193A	998	2.22541	4.02426e-06
FAM21A	451	1.72311	0.000204375
FAM21C	245	2.70279	1.10638e-06
FAM63A	103	1.1374	0.0142691
FAM76B	193	1.64426	0.000130412
FAM83G	4	2.76812	2.35325e-05
FAM83G	356	2.2239	2.0072e-05
FAM83G	634	3.78901	2.44854e-05
FAM83H	250	2.16373	1.61309e-05
FAM83H	641	2.68411	1.61922e-05
FAM83H	730	2.51769	1.91851e-05
FAM83H	512	2.70948	1.78929e-05
FASN	2123	0.897502	0.00287933
FBXO6	240	1.77309	0.000340402
FCHO2	370	1.25589	0.0047655
FGB	425	1.24077	0.0010023
FGFR4	205	1.78324	0.000235894
FIP1L1	289	1.3067	0.0100498
FKBP15	956	1.16458	0.0086962
FLCN	9	2.28256	4.6859e-05
FLNA	1459	1.22506	0.002214
FLNB	2138	2.12137	0.000827597
FMNL2	171	0.872048	0.0218702
FN1	2475	1.41585	0.00102295
FOXK1	445	1.81764	0.00340698
FOXK1	101	1.89366	0.00375866
FOXK2	398	0.91825	0.00352798
FTSJ3	644	1.81189	0.0141487
FUNDC2	151	0.943171	0.0241103
FYTTD1	23	1.23036	0.0204453
G3BP1	149	0.982904	0.00680069
GAB3	372	0.779212	0.0169336
GDAP1	11	1.83514	4.80718e-05
GIGYF1	137	1.16629	0.000871273
GIGYF2	201	1.19962	0.00931818
GJB1	258	0.988868	0.00142648
GOLGA4	93	0.887894	0.00554828
GOLGA5	116	1.17433	0.0159369
GOLM1	181	1.69837	0.0252295
GPALPP1	103	3.0314	1.27662e-06
GPR39	396	1.4379	0.000522739
GPR64	891	1.30523	0.0130818
GPRC5C	29	2.66779	1.4903e-06
GPRC5C	68	3.54583	1.66242e-06
GRIP1	886	2.57578	0.00014137
GSTA1	37	1.97117	0.00205216
GTF3C1	667	0.924263	0.00483262
GTF3C3	43	2.06773	1.49291e-05
GTF3C4	611	0.745949	0.0392352
GTPBP4	462	1.74497	0.0247004
GUCY1A3	58	3.90673	5.2923e-05
GYG2	397	3.28887	4.42911e-06
H1FX	2	0.910289	0.0171964
HABP4	108	1.5851	0.014376
HACD3	89	1.6212	0.000278058
HCFC1	6	1.74283	0.00336098
HDAC1	393	0.916375	0.00633725
HDAC7	181	1.37337	0.000337797
HDGF	165	1.8972	0.00307574
HDGF	132	1.62259	0.0033834
HDGF	133	1.66049	0.00310655
HDGFRP2	664	1.29926	0.0104389
HDGFRP2	652	0.768166	0.0113489
HDGFRP2	454	0.833359	0.0105001
HDLBP	31	6.61525	1.77744e-09
HECW1	527	1.63838	0.0114583
HECW1	1039	0.778502	0.0104409
HIST1H1B	18	1.06264	0.00173845
HIST1H1C	36	1.56042	0.00196694
HIST1H1E	36	1.34315	0.00172115
HIST1H4A	48	0.966075	0.00325043
HIST2H2BE	7	1.80551	0.000927175
HMGCR	819	1.40384	0.00106436
HMGCS1	4	2.29546	0.00352798
HMGXB4	197	0.751226	0.0368354
HNRNPC	220	1.92313	3.50333e-05
HNRNPH1	104	3.2856	7.37305e-05
HNRNPK	284	1.20195	0.00324401
HNRNPK	379	1.59856	0.00324401
HNRNPL	52	1.56261	0.00170995
HNRNPM	481	4.1722	5.95648e-07
HNRNPM	575	3.02589	6.87009e-07
HNRNPM	528	3.18253	7.12262e-07
HNRNPM	452	3.44357	9.07141e-07
HNRNPM	513	3.75205	9.07141e-07
HNRNPM	432	4.50569	9.07141e-07
HNRNPM	86	3.57923	9.72292e-07
HNRNPU	252	3.9515	5.22834e-06
HNRNPUL1	94	2.78803	1.10638e-06
HSP90AA1	353	1.52679	0.00159101
HSP90AB1	226	1.40747	0.00142648
HSP90AB1	255	1.9859	0.00147219
HSP90AB1	452	1.49474	0.00148162
HSPB1	82	2.26871	0.0011473
HSPB1	15	1.10813	0.00115437
HSPH1	73	3.17839	1.45948e-06
HUWE1	1395	1.4395	0.0113756
IFI16	153	1.40933	0.000266451
IGF2R	2409	1.49185	0.00159675
IGF2R	2479	1.2204	0.0016334
IGF2R	2484	1.24685	0.00163939
ILKAP2	13	1.8564	6.71141e-05
INADL	645	2.27169	6.06601e-06
IQGAP1	2	1.04709	0.00307574
IQGAP2	1461	1.32929	0.00588258
IQGAP2	16	1.13534	0.0059556
IQSEC1	166	4.00125	1.69518e-07
IRF2BP1	453	2.17669	0.0123167
IRF2BP1	436	1.14404	0.0123393
IRF2BPL	547	0.781682	0.0281173
ISCU	14	1.91639	3.16044e-05
ISCU	29	3.40999	4.37572e-05
ITFG3	21	2.10159	3.30036e-05
ITPR1	46	2.47928	1.01254e-05
ITPR3	934	1.29925	0.00624162
ITPR3	2670	1.44703	0.00625405
IWS1	73	0.862469	0.0250749
IWS1	52	0.760782	0.0229863
JUN	73	1.02455	0.00120196
JUP	665	1.23638	0.00171728
KANK2	375	0.856472	0.00878246
KANK2	540	1.19023	0.00878592
KAT6A	1113	3.09711	9.45008e-06
KDM3B	798	0.957295	0.0100498
KIAA1109	3652	1.01696	0.0073102
KIAA1217	1044	0.81969	0.00810431
KIAA1462	1044	0.761933	0.0343543
KIAA1522	604	1.1204	0.0364966
KIAA1598	506	1.51883	1.82657e-05
KIAA1671	1701	0.915538	0.0243902
KLC1	600	1.61018	0.000242543
KLC4	513	0.788242	0.0331741
KLHDC7A	365	1.15681	0.00911589
KMT2D	4738	2.28874	0.00052113
KPNA3	60	1.90818	0.000494198
KPNA5	3	3.04619	0.000488042
KRI1	177	2.84642	1.44145e-05
KRT18	93	0.92486	0.0012131
KRT18	34	1.95755	0.00138267
KRT18	15	1.69231	0.00123291
KRT18	305	2.75202	0.00164263
KRT18	100	1.23933	0.00142105
LAD1	177	1.59961	0.000442939
LARP1	90	0.931769	0.00915339
LARP4B	498	0.869953	0.0177577
LENG1	59	0.76163	0.0201962
LEO1	598	1.11699	0.0175815
LIG1	141	3.28779	0.000394672
LIG1	66	1.3499	0.000397951
LIG1	76	1.46681	0.000402636
LIMA1	132	0.751226	0.0368354
LIMCH1	10	0.738973	0.0461126
LIMCH1	322	0.939948	0.0424459
LIN52	28	1.53631	0.00823738
LMNA	12	1.15321	0.000992237
LMO7	1102	1.66549	0.000109282
LMO7	251	2.0124	0.000109731
LMO7	209	1.3818	0.000111637
LMO7	460	1.84536	0.000111793
LOC113230	233	5.34631	3.29933e-08
LRRC16A	1331	0.792356	0.00935442
LRWD1	60	1.53498	0.000180122
LSG1	252	2.27671	0.0276334
LSM14A	175	1.10503	0.0146469
LSR	445	0.761782	0.011345
LSR	595	1.13924	0.0124224
LSR	598	0.91088	0.0114793
LSR	482	0.889699	0.0118744
LUC7L	162	2.06002	3.86897e-05
LUC7L2	347	0.882334	0.0481676
LUZP1	932	0.776174	0.0111517
LUZP1	659	1.13346	0.0123167
MACF1	4516	1.86996	0.000274838
MAP3K2	153	0.759877	0.0423943
MAP4	375	2.0032	6.76824e-05
MAP4	653	2.37326	5.97704e-05
MAP4	2218	2.428	8.37651e-05
MAP4K4	981	2.78589	2.18987e-06
MAPK14	2	0.943927	0.00771523
MAPK1IP1L	15	0.938928	0.0159654
MARCKS	170	2.14373	0.00323835
MAST2	74	0.947919	0.00899759
MATR3	188	3.34413	2.88857e-05
MAX	2	2.66078	1.4575e-05
MBD3	24	1.17604	0.000946983
MBP	96	2.33109	0.000343886
MCM2	139	1.72164	0.00367955
MCRS1	269	1.97495	0.00017304
MEPCE	254	1.22881	0.00975755
MEPCE	152	1.05122	0.010627
MFAP1	116	1.72255	0.00492783
MFF	129	0.869808	0.0317573
MFF	131	0.988871	0.031798
MFF	146	0.749321	0.0292236
MFF	146	0.999274	0.0292236
MFGE8	42	1.65463	0.000254819
MGEA5	364	1.77076	0.000755419
MICALL1	578	0.990837	0.0161112
MICALL2	143	0.868714	0.0129732
MINK1	763	1.04423	0.0167252
MKI67	1131	1.03288	0.00300652
MKI67	374	1.30989	0.0027244
MLLT4	166	1.53298	0.000229882
MLXIPL	196	1.76816	0.000340402
MLXIPL	614	0.933778	0.0473988
MME	4	1.78719	0.00151969
MPDZ	1078	1.81146	0.00013793
MPHOSPH8	51	0.998892	0.0235924
MPRIP	2380	2.62046	1.44145e-05
MPST	15	1.22142	0.00244754
MPST	17	1.27926	0.00224395
MTDH	298	1.56233	0.0109878
MTDH	568	1.09424	0.0110234
MTFR1	77	1.76775	0.000240472
MTM1	18	1.47627	0.00559114
MTMR10	751	0.738156	0.035436
MTMR3	497	2.41873	0.000333252
MTSS1L	455	3.24477	4.78521e-07
MUC5AC	50	1.14187	0.00432296
MVD	96	1.55011	0.00031487
MYBBP1A	775	1.15802	0.0239247
MYCBP2	3505	1.48885	0.000803941
MYH10	1972	1.23205	0.00245725
MYH14	1753	1.03135	0.0102525
MYH9	1943	1.36117	0.00272062
MYL12A	25	1.59021	0.000367969
MYLK	305	1.49991	0.00771523
MYO18A	1970	0.818729	0.0177524
MYO9A	679	1.77226	3.16044e-05
N4BP1	300	1.95201	0.000816259
N6AMT2	2	1.92743	0.0163986
NA	308	2.9045	4.02426e-06
NA	46	3.02757	4.2517e-06
NA	107	2.18309	4.28684e-06
NA	402	2.46919	1.24839e-05
NA	316	2.10629	1.26852e-05
NA	945	1.82454	0.00203937
NA	503	1.58786	0.0257518
NAA30	39	0.803379	0.0063637
NAB1	148	2.18016	4.53407e-05
NAPRT	524	0.864837	0.0100498
NCL	563	1.18737	0.00213829
NCL	619	1.55903	0.00193563
NCOA2	493	1.99354	7.15346e-05
NCOA3	857	1.28154	0.0465869
NCOA5	151	1.14562	0.0311618
NDRG1	2	1.61472	0.0307127
NELFB	557	1.10641	0.0181477
NF1	2188	1.91985	0.000217749
NFRKB	298	1.65826	0.0109579
NHSL1	1085	1.93451	0.00802271
NKAP	149	2.06046	1.30436e-05
NKTR	79	3.11383	4.98781e-07
NMT1	47	5.1827	4.37572e-05
NOC2L	672	0.700665	0.0456164
NOC2L	49	0.856301	0.0457491
NOLC1	707	2.49231	1.34806e-06
NOP56	570	1.55331	0.000445741
NOP56	563	1.24171	0.000457369
NPM1	125	1.30881	0.00171728
NPM1	254	4.08431	0.00148162
NPM1	254	1.56987	0.00132638
NRBP1	2	3.95376	0.0001792
NSUN2	507	1.4274	0.00418732
NUCB1	369	1.44225	0.00510466
NUF2	247	2.67691	0.000146047
NUFIP2	652	1.14515	0.0102676
NUFIP2	230	0.716679	0.0102723
NUP214	666	2.34885	1.70204e-05
NUP98	606	2.90725	9.92462e-06
NUP98	595	2.15536	9.97403e-06
NUP98	871	1.7588	9.97403e-06
OFD1	759	2.19143	2.54001e-05
OGFR	315	1.9382	0.0342126
OGFR	378	0.959093	0.0342126
OGFR	349	1.36651	0.0364222
OSBP	351	2.03587	0.00199
OSBPL11	189	0.797886	0.0242343
OSTF1	213	1.45978	0.0193065
OTUD4	957	1.01719	0.00457034
OTUD4	958	1.24762	0.00363197
PACS2	423	1.83791	0.000149401
PAK2	2	1.03092	0.00522535
PALLD	182	1.02374	0.0170384
PALLD	407	1.04927	0.018291
PALLD	410	0.887457	0.0170384
PALM2-AKAP2	350	2.89106	3.0389e-05
PARD3B	924	3.17847	5.2237e-07
PARD6B	11	1.0335	0.0243902
PARN	561	2.2633	1.31709e-05
PARPBP	645	1.98555	3.53674e-05
PBDC1	197	1.19343	0.0356573
PCDH1	1173	0.888541	0.00410918
PCK2	304	0.750611	0.00720445
PCM1	65	2.5649	6.35664e-05
PCYT1A	362	1.24172	0.0029203
PDCD4	457	1.01681	0.00778564
PDCD5	81	2.80438	0.000424186
PDE8A	385	1.68635	0.000763943
PDIA6	425	1.37517	0.00666152
PDPK1	214	1.52224	7.66306e-05
PDS5A	1305	0.878594	0.00795367
PDS5B	1358	0.840117	0.0332697
PEA15	137	1.27159	0.00668876
PEA15	125	0.942731	0.00670466
PGK1	203	1.04099	0.00098869
PGRMC1	129	1.25391	0.000406411
PGRMC1	57	1.30196	0.000409236
PHF2	625	1.26087	0.000731201
PHF3	195	1.22988	0.0173723
PHF3	1045	1.06071	0.0262201
PHF3	1810	1.58671	0.0188767
PHKA2	1015	1.53262	0.00427859
PHKA2	729	1.77729	0.00305079
PHLDB2	540	1.28161	0.0164508
PHLDB2	239	0.923786	0.0130762
PHRF1	1202	2.86172	2.3632e-06
PHRF1	936	2.72806	2.38289e-06
PHRF1	867	3.04983	2.9711e-06
PHRF1	991	2.7534	2.90725e-06
PI4KA	230	1.23474	0.00271642
PI4KB	413	0.744751	0.0376177
PI4KB	496	1.05942	0.0355763
PID1	165	0.943628	0.0109052
PIK3C2A	338	2.45253	1.76199e-06
PIK3C2A	259	3.67595	1.92736e-06
PITPNM2	998	0.908357	0.0245983
PKD2	756	1.01999	0.00587381
PKP2	135	1.85361	0.0236318
PKP4	314	2.5751	2.19006e-06
PLCD3	496	1.2506	0.0235042
PLCD3	573	0.809535	0.0133108
PLCL1	569	1.58936	0.00667073
PLEC	4245	0.857382	0.00680069
PLEC	1298	1.16837	0.00755799
PLEC	1595	1.49732	0.00761027
PLEKHA1	308	0.811042	0.00800837
PLEKHA6	867	1.56023	0.0113744
PLEKHA6	448	1.20521	0.00911589
PLEKHA7	503	2.67487	3.8802e-06
PLEKHF1	227	0.887593	0.022625
PLEKHF2	16	0.905295	0.0309037
PLIN3	130	1.3731	0.000763943
PLXDC2	128	1.25018	0.00925945
PLXNC1	25	1.69942	3.34853e-05
PML	403	1.55197	0.00231369
PML	527	1.49393	0.00300652
PNISR	211	1.23122	0.0163028
PNPLA2	104	1.02534	0.0285847
POGZ	651	1.22379	0.0102407
POLD3	201	1.7236	0.00810244
PPAN	306	3.47156	1.6261e-06
PPHLN1	151	1.5879	0.000169378
PPIG	672	2.01937	7.72754e-05
PPIG	382	2.34353	8.96321e-05
PPL	887	2.43301	0.00042192
PPP1R1A	38	1.31737	0.000252279
PPP1R3E	16	0.829213	0.0309037
PPP1R7	12	1.92463	4.27146e-05
PPP1R7	24	1.67628	3.70089e-05
PPP2R3A	692	1.11723	0.0039683
PPP2R5C	39	0.962719	0.00552955
PPP2R5D	565	2.65785	8.96321e-05
PPP6R3	324	3.21146	0.00013955
PRKAB1	108	2.20219	0.0483894
PRKAB2	108	1.5658	0.000563259
PRKAR1A	83	1.45142	0.000368648
PRKAR2A	78	1.28082	0.00164636
PRKAR2A	99	1.16077	0.00164891
PRKCDBP	62	1.62142	8.72143e-05
PRKCDBP	56	1.55274	8.96321e-05
PRKCE	729	1.0548	0.00367955
PRKD1	910	1.07844	0.00823738
PRKD3	742	1.77695	0.000816567
PROX1	79	1.91013	0.0244506
PRPF38B	320	0.853494	0.00845379
PRPF4B	277	1.09959	0.00572898
PRRC2A	1219	0.842267	0.00279671
PSMD2	16	1.43547	0.00579497
PTGES3	77	2.51518	3.64504e-05
PTGFRN	875	1.85222	0.0347102
PTMA	2	2.47751	4.43965e-05
PTPN14	642	1.07371	0.00702892
PTPN21	637	1.22098	0.00720445
PUM2	80	1.19866	0.0168524
PURB	6	1.0263	0.0204591
PWP1	50	1.42919	0.00658531
PYGL	430	2.33878	9.23257e-05
RAB11FIP5	307	3.12306	4.02426e-06
RAB8A	185	1.23164	0.00353304
RAF1	43	1.32188	0.00111986
RANBP2	1456	1.00799	0.0032653
RANBP2	2900	1.20276	0.00326732
RANBP3	260	1.84081	4.37572e-05
RB1	37	1.05028	0.00126753
RB1	249	2.36901	0.00251269
RBBP6	899	2.37623	7.28324e-06
RBBP6	1217	2.43356	7.83194e-06
RBBP6	1366	2.84812	7.83194e-06
RBM10	788	1.13671	0.00342404
RBM12B	710	0.998639	0.0138844
RBM15	612	5.12037	2.22748e-07
RBM15	656	4.63829	2.46994e-07
RBM15	524	0.977806	0.0475533
RBM17	123	1.09127	0.00876519
RBM17	137	1.27054	0.00878246
RBM23	149	0.919906	0.0108566
RBM25	703	1.89772	0.00293702
RBM25	677	0.938364	0.00293712
RBM26	127	0.842262	0.00812328
RBM33	205	1.08201	0.0193249
RBM33	765	1.3891	0.0193652
RBM34	17	2.04314	1.89116e-05
RBM39	136	1.42784	0.000217749
RBMX	208	1.04638	0.00253426
RBMX	352	1.08447	0.00258583
RBMXL1	351	1.03754	0.0193065
RCC1	11	1.36686	0.00189067
RCHY1	208	0.917916	0.0202236
RCOR1	260	0.79737	0.0387071
REEP3	242	0.971181	0.00888874
REPS2	114	1.07014	0.018305
RFTN1	414	1.47286	0.000203534
RFTN1	163	1.84345	0.000209029
RFTN1	184	2.00127	0.000209748
RHBDD1	105	0.829924	0.0160575
RHBDF1	390	0.934279	0.0189613
RICTOR	1302	0.954876	0.00921733
RICTOR	21	0.844336	0.00925945
RIF1	1688	1.31561	0.00820561
RIF1	2205	2.07774	0.012549
RIPK1	274	1.20817	0.00572898
RMDN3	212	4.0728	0.000293369
RNF113A	6	1.38008	0.000514054
RNF169	693	0.875637	0.0145648
RNF169	403	1.64279	0.0145648
RNF216	341	0.872525	0.0498056
ROCK2	689	1.40837	7.66306e-05
RPL14	139	1.41651	0.00332606
RPL18A	32	1.69533	0.000442939
RPL27A	11	1.73114	9.01455e-05
RPL3	13	1.08378	0.00258583
RPL34	12	1.58219	0.002868
RPL37A	21	1.44215	7.39476e-05
RPL4	295	1.03185	0.00279671
RPLP0	304	1.84566	0.0011912
RPLP1	102	1.39987	0.00117053
RPLP1	105	1.62243	0.0011912
RPP30	251	1.30544	0.00336866
RPRD2	1062	0.94645	0.00828009
RPRD2	556	0.951752	0.00833432
RPS27L	94	1.5443	0.000264753
RPS6KA1	221	2.09508	8.21098e-05
RPS6KA1	369	1.66152	8.34505e-05
RPS6KA3	198	1.85022	3.48608e-05
RPS6KA3	686	1.97922	3.0971e-05
RPUSD2	35	3.66488	3.08374e-07
RRBP1	959	0.786223	0.0348021
RRP1B	227	0.845694	0.00625405
RRP8	223	2.50301	0.000123325
RSF1	1093	1.13173	0.0231741
RTKN	543	0.831413	0.0249786
SAAL1	6	1.68143	9.75672e-05
SAFB	535	0.924314	0.00700454
SAFB2	374	1.40971	0.00668876
SART1	448	2.01522	0.000524969
SASH1	813	1.34196	0.000920206
SCAF11	416	1.90644	0.000217749
SCAMP3	32	2.38309	0.000471724
SCAMP3	76	2.05565	0.000482077
SCML2	106	1.58125	0.000254819
SCRIB	1486	3.12875	2.49519e-06
SCRIB	1475	2.57321	2.28676e-06
SCRIB	1378	3.80342	2.3439e-06
SDAD1	548	1.91263	6.13122e-05
SEC22B	137	1.37475	0.000763943
SEC31A	532	2.84404	5.2923e-05
SEPT11	9	2.43019	5.20922e-05
SEPT2	253	0.902665	0.00645651
SEPT9	30	0.794699	0.0368354
SET	7	0.971371	0.00387292
SH3KBP1	210	1.39791	0.0106012
SHC1	29	1.66125	0.00226992
SHROOM1	166	4.9264	2.84904e-05
SHROOM1	224	2.87208	2.47675e-05
SIK3	545	1.68659	0.000252279
SIN3A	832	0.841323	0.0215566
SIPA1L1	1487	1.57718	0.0005942
SIPA1L1	1564	1.30891	0.000521234
SLC12A2	994	1.75661	0.000209748
SLC16A1	498	1.04172	0.00343966
SLC26A6	644	4.47102	1.4903e-06
SLC35B2	294	1.28437	0.0157014
SLC4A1AP	258	3.65503	6.08344e-07
SLC4A4	985	2.58296	0.0494808
SLC4A9	177	1.09849	0.0204358
SLC9A1	796	1.3521	0.00194142
SLC9A1	703	0.91879	0.00194142
SLC9A3R1	280	1.92684	0.000524969
SLC9A3R1	2	1.47539	0.000469963
SLTM	289	1.32662	0.0353814
SLTM	553	0.953995	0.0333163
SLU7	215	1.35168	0.000911309
SMARCA2	1377	3.0994	4.02426e-06
SMARCA5	66	1.55441	0.000697137
SMARCC1	310	1.06488	0.019871
SMARCC2	283	1.49814	0.0001792
SMC5	35	0.933111	0.0129631
SNRNP70	130	1.45718	0.00153014
SNRPD2	2	2.121	0.000381957
SNTB1	87	3.12558	0.00600826
SNTB2	95	1.1344	0.0055408
SNX3	50	2.72602	0.000751225
SON	94	1.19091	0.00185836
SON	1378	1.90801	0.00207714
SORBS2	359	1.87034	0.000288183
SORBS3	6	1.82588	0.000665898
SOWAHB	271	3.15038	2.16068e-05
SOX6	126	1.08401	0.00249672
SP100	157	1.13988	0.00207253
SP3	5	2.08105	1.51016e-05
SPAG9	203	2.87512	1.01333e-06
SPEN	1278	0.862353	0.030246
SPTAN1	1197	2.17988	2.19006e-06
SPTBN1	2358	1.07847	0.00347958
SPTBN1	2102	1.10825	0.0034972
SRCIN1	1021	3.11667	1.06436e-06
SRPK1	67	1.9626	4.53407e-05
SRRM1	747	2.80442	3.0389e-05
SRRM1	397	2.29675	3.0507e-05
SRRM1	883	2.11577	2.72594e-05
SRRM1	426	2.13632	3.10306e-05
SRRM1	458	1.95678	2.751e-05
SRRM1	547	3.25928	2.76087e-05
SRRM1	606	2.69497	3.16044e-05
SRRM1	625	3.17584	3.16044e-05
SRRM1	260	2.00525	3.01508e-05
SRRM2	2702	0.753353	0.0429558
SRRM2	353	0.953702	0.0429558
SRRM2	1132	1.17515	0.0408444
SRRM2	1387	0.803863	0.040937
SRRM2	2272	1.13397	0.041087
SRRT	4	0.737119	0.0243072
SRRT	136	1.37786	0.0243072
SRSF10	133	1.57561	0.000790998
SRSF11	396	0.922329	0.00381312
SRSF2	2	1.485	0.00038081
SRSF4	431	0.934358	0.00405775
SRSF9	211	3.31197	0.00530692
SSB	366	1.9525	0.00137204
SSFA2	737	1.79096	9.75672e-05
SSFA2	92	1.7818	8.71075e-05
SSH3	37	0.898367	0.0159654
SSR1	268	3.14348	9.0261e-06
SSRP1	444	1.26648	0.00418179
STARD10	238	1.7238	0.000134378
STARD3NL	39	1.86924	4.15113e-05
STAT3	727	1.18362	0.00300652
STK10	438	2.38254	0.00080797
STK11IP	761	0.985628	0.0142691
STK24	4	1.8122	3.43353e-05
STMN1	16	1.18285	0.0017845
STMN1	25	1.47782	0.00203205
STRIP1	335	1.2072	0.00891402
STRN	233	1.8315	0.000806901
STRN3	229	1.83414	0.000185739
STT3B	498	0.904698	0.0170384
STUB1	19	0.771957	0.0397995
STX6	2	1.40461	0.000564513
SULT2A1	251	1.46353	0.00403498
SUMO1	2	2.34896	4.43965e-05
SUPT5H	666	1.75804	0.000411961
SURF6	138	1.82864	0.000806901
SVIL	542	1.79893	0.000911309
SVIL	245	1.66103	0.000917765
SYMPK	494	2.99946	0.0191873
SYNE1	7900	2.7814	1.74412e-06
SYNPO	589	0.983314	0.0133767
SYNPO	441	1.02776	0.0134814
SYNPO	894	0.900168	0.013694
TACC2	304	2.17314	4.43965e-05
TAF3	183	0.951456	0.00933478
TAGLN2	163	1.58608	0.00279671
TALDO1	237	3.41268	0.000201302
TAOK2	9	0.84983	0.0393034
TAOK3	324	0.88572	0.0286631
TBC1D25	506	0.790966	0.00755799
TBC1D4	588	3.1748	0.000652921
TBC1D4	591	1.80631	0.000653375
TCOF1	906	1.75084	5.00172e-05
TCOF1	1312	2.2698	5.01692e-05
TEX2	295	0.995867	0.012549
THRAP3	243	2.18961	1.01698e-05
THRAP3	248	2.20672	1.14833e-05
THRAP3	698	2.47301	1.16247e-05
THRAP3	575	3.54691	1.41649e-05
THUMPD1	86	2.21402	0.000273171
TJP1	912	1.77084	0.00021071
TJP2	244	1.19501	0.0384766
TJP2	1159	1.59033	0.0368016
TJP2	130	0.783744	0.0368175
TJP2	174	1.46952	0.0368354
TKT	295	2.41846	0.00359959
TMEM87A	479	1.2109	0.0145553
TMX1	247	0.859445	0.028737
TNKS1BP1	672	1.30633	0.0251386
TNKS1BP1	1620	0.915254	0.0252016
TNKS1BP1	1621	0.751361	0.0252099
TNKS1BP1	1103	1.15629	0.0252554
TNKS1BP1	221	0.946378	0.0257434
TNKS1BP1	1385	1.05114	0.0259568
TNKS1BP1	429	0.971286	0.0262201
TNKS1BP1	691	1.12713	0.0285847
TNRC18	1857	1.63953	0.000353962
TNRC18	2033	2.96601	0.00031487
TNS1	1045	3.41475	5.60951e-06
TNS1	1302	4.33167	5.64158e-06
TNS1	591	2.74767	6.06601e-06
TNS1	1439	1.86532	5.60951e-06
TNS1	1506	2.62883	6.36462e-06
TNS3	776	2.05506	6.85782e-05
TNS3	332	2.68262	6.87481e-05
TNS3	1154	1.06923	0.00888874
TOE1	5	1.50391	0.0194501
TOMM70A	91	1.73081	0.000917765
TOP1	10	2.20118	0.00175044
TOP2A	1213	1.2468	0.00206992
TOP2A	1525	1.35455	0.00159675
TOP2B	1608	1.17114	0.00410491
TP53BP1	1362	1.3201	0.00488324
TP53BP1	500	1.32923	0.00494474
TP53BP1	265	0.921985	0.0049997
TP53BP1	366	1.71237	0.00800837
TPD52	136	1.28747	0.00319137
TPI1	21	1.10334	0.0034972
TPR	2155	1.02585	0.001643
TRIM24	1008	1.34193	0.000575095
TRIM28	489	0.951278	0.00533195
TRIM28	473	1.82447	0.00994263
TRIM3	7	1.45373	0.000827597
TRIM33	880	1.49097	0.000222304
TUBA1C	48	1.503	0.000142578
TUSC1	153	1.12363	0.0073994
TWISTNB	316	1.05001	0.00805876
TXNRD3	4	2.6967	5.25871e-06
U2AF2	79	1.32362	0.0022544
U2AF2	2	1.50087	0.00251887
UBA1	46	1.02847	0.00203873
UBL7	174	1.43938	0.000281184
UBR5	321	3.60765	4.9836e-05
UFD1L	299	1.49482	0.0197369
UGP2	13	1.05074	0.00722777
UGP2	2	1.13646	0.00727681
USP10	576	1.23914	0.00629688
USP20	132	0.851605	0.0418397
USP36	742	4.57542	3.37897e-08
USP39	82	2.11093	4.07963e-05
USP7	18	1.70212	0.0224699
VAMP4	30	2.70151	0.000827597
VASP	8	1.44829	0.000373442
VGLL4	59	5.34631	3.29933e-08
WAC	466	1.33434	0.0235042
WARS	467	1.68613	0.00206238
WDR26	113	1.54958	0.000222558
WDR33	7	0.950179	0.031484
WDR44	50	2.43016	0.00854647
WDR44	403	0.893905	0.00795367
WDR55	14	2.11482	4.66683e-05
WDR74	14	1.76492	0.0001792
WIPF2	85	1.047	0.0175781
WWP2	211	1.58772	0.000480376
XRN2	423	0.77601	0.0281049
XRN2	372	0.770188	0.0281161
YRDC	37	1.26461	0.0108996
YTHDC1	308	1.54034	0.000361847
ZBTB7A	549	1.20407	0.000990776
ZC3H13	198	0.845694	0.00809284
ZC3H13	993	1.62495	0.00810244
ZC3H14	515	1.12099	0.00911589
ZC3H14	409	1.30708	0.0110598
ZCCHC17	52	4.06899	3.44085e-07
ZCCHC8	420	1.09938	0.00967791
ZCRB1	114	1.63332	0.00021071
ZDHHC5	380	1.14858	0.0268189
ZFR	1054	1.21905	0.0201904
ZFYVE19	331	1.53083	0.000278433
ZFYVE19	286	0.933948	0.0237112
ZMYND8	695	5.78118	1.69055e-07
ZNF22	49	2.18711	0.00352798
ZNF316	112	2.71668	2.54001e-05
ZNF318	1945	0.743392	0.00856215
ZNF318	173	0.961406	0.00931818
ZNF446	3	4.07832	5.83096e-08
ZNF608	1453	0.863436	0.0418397
ZNF609	491	2.5195	0.000482318
ZNF638	605	1.39774	0.0069752
ZNF655	12	3.07791	4.08377e-05
ZNF687	1057	1.04705	0.013198
ZNF740	44	1.06625	0.0151934
ZNF830	85	1.58068	0.00039279
ZNRF2	135	1.06858	0.0156762
ZRANB2	153	1.11603	0.000871273
ZRANB2	120	2.15431	0.000875837
ZSCAN29	153	2.70276	1.78027e-06
ZYX	344	1.17536	0.00708281

## Sheet: MCLR_SB vs MCLR_Down
Monophosphosites					Diphosphosites
MCLR + SB vs MCLR up-regulated phosphosites					MCLR + SB vs MCLR down-regulated phosphosites
Gene Symbol	Phosphosite	logFC	adj.P.Val		Gene Symbol	Phosphosite	logFC	adj.P.Val
See Table 2					EIF5B	107	-1.34756	0.00634778
					EIF5B	113	-2.34458	0.00634778
					SLC26A6	644	-2.32464	0.00634778
					THRAP3	248	-2.12419	0.00726361
					NA	316	-1.67189	0.00764195
					SRRM1	747	-1.53131	0.0100945
					SRRM1	397	-1.52707	0.0100945
					SRRM1	883	-1.25835	0.0178972
					SRRM1	426	-1.90166	0.0315256
					SRRM1	458	-1.90166	0.0315256
					SRRM1	460	-1.03173	0.0348766
					SRRM1	384	-1.03173	0.0348766
					SRRM1	388	-2.09453	0.0388751
					SRRM1	569	-2.09453	0.0388751
					SRRM1	571	-0.973699	0.0388751
					SRRM1	592	-1.1025	0.0403025
					PPP1R7	24	-1.1025	0.0403025
					PPP1R7	27	-1.61972	0.0412903
					RANBP3	40	-1.32266	0.0442917
					EIF4B	406	-1.32266	0.0442917
					PPIG	341	-1.26974	0.0461294
					SSFA2	737	-0.840935	0.0494523
					ABCC3	57	-0.840935	0.0494523
					THUMPD1	86	-0.808173	0.049619

## Sheet: MCLR_SB vs MCLR_Up)
Monophosphosites					Diphosphosites
MCLR + SB vs MCLR up-regulated phosphosites					MCLR + SB vs MCLR down-regulated phosphosites
Gene Symbol	Phosphosite	logFC	adj.P.Val		Gene Symbol	Phosphosite	logFC	adj.P.Val
See Table 2					NONE
